# Supplementary material for: Dichloridobis[3-methyl-4-phenyl-5-(2-pyrid­yl)-4H-1,2,4-triazole-κ2 N 1,N 5]copper(II) 3.33-hydrate
Source: Acta Crystallogr Sect E Struct Rep Online. 2008 Mar 29;64(Pt 4):m593–4. doi: 10.1107/S1600536808007630 (PMC2960994; doi:10.1107/S1600536808007630)
Supplement: Supplementary file 1 [file e-64-0m593-sup1.cif]

##############################################################################
###                                                                        ###
###        Electronic paper (Acta Crystallographica Section E)             ###
###                                                                        ###
##############################################################################
#                                                                            #
# This CIF contains the data in a paper accepted for publication in Acta     #
# Crystallographica Section E. It conforms to the requirements of Notes      #
# for Authors for Section E, and has been peer reviewed under the auspices   #
# of the IUCr Commission on Journals.                                        #
#                                                                            #
# Full details of the Crystallographic Information File format               #
# are given in the paper "The Crystallographic Information File (CIF):       #
# a New Standard Archive File for Crystallography" by S. R. Hall, F. H.      #
# Allen and I. D. Brown [Acta Cryst. (1991), A47, 655-685].                  #
#                                                                            #
# The current version of the core CIF dictionary is obtainable from          #
# ftp://ftp.iucr.org/pub/cif_core.dic. The current version number is 2.4.    #
#                                                                            #
# Software is freely available for graphical display of the structure(s) in  #
# this CIF.  For information consult the CIF home page http://www.iucr.org/  #
# cif/home.html                                                              #
#                                                                            #
# This file may be used for bona fide research purposes within the           #
# scientific community so long as proper attribution is given to the journal # 
# article from which it was obtained.                                        #
#                                                                            #
##############################################################################
                                             
data_I
_audit_creation_method     SHELXL-97
_chemical_name_systematic
;
Dichloridobis[3-methyl-4-phenyl-5-(2-pyridyl)-4H-1,2,4-triazole-
\k^2^<i>N</i>^1^,<i>N</i>^5^]copper(II) 3.33-hydrate
;
_chemical_name_common     ?
_chemical_formula_moiety     'C28 H24 Cl2 Cu N8, 3.33 H2 O'
_chemical_formula_sum     'C28 H30.66 Cl2 Cu1 N8 O3.33'
_chemical_formula_iupac     '[Cu Cl2 (C14 H12 N4)2], 3.33H2 O'
_chemical_formula_weight     667.04
_chemical_melting_point     ?
_symmetry_cell_setting     'Rhombohedral'
_symmetry_space_group_name_H-M     'R -3'
_symmetry_space_group_name_Hall     '-R 3'
loop_
    _symmetry_equiv_pos_as_xyz
    'x, y, z'
    '-y, x-y, z'
    '-x+y, -x, z'
    'x+2/3, y+1/3, z+1/3'
    '-y+2/3, x-y+1/3, z+1/3'
    '-x+y+2/3, -x+1/3, z+1/3'
    'x+1/3, y+2/3, z+2/3'
    '-y+1/3, x-y+2/3, z+2/3'
    '-x+y+1/3, -x+2/3, z+2/3'
    '-x, -y, -z'
    'y, -x+y, -z'
    'x-y, x, -z'
    '-x+2/3, -y+1/3, -z+1/3'
    'y+2/3, -x+y+1/3, -z+1/3'
    'x-y+2/3, x+1/3, -z+1/3'
    '-x+1/3, -y+2/3, -z+2/3'
    'y+1/3, -x+y+2/3, -z+2/3'
    'x-y+1/3, x+2/3, -z+2/3'
_cell_length_a     21.5496(13)
_cell_length_b     21.5496(13)
_cell_length_c     17.619(2)
_cell_angle_alpha     90.00
_cell_angle_beta     90.00
_cell_angle_gamma     120.00
_cell_volume     7086.0(10)
_cell_formula_units_Z     9
_cell_measurement_reflns_used     3501
_cell_measurement_theta_min     2.46
_cell_measurement_theta_max     23.89
_cell_measurement_temperature     293(2)
_exptl_crystal_description     'polyhedron'
_exptl_crystal_colour     'blue'
_exptl_crystal_size_max     0.28
_exptl_crystal_size_mid     0.26
_exptl_crystal_size_min     0.22
_exptl_crystal_density_diffrn     1.407
_exptl_crystal_density_meas     ?
_exptl_crystal_density_method     'not measured'
_exptl_crystal_F_000     3099
_exptl_absorpt_coefficient_mu     0.907
_exptl_absorpt_correction_type     'multi-scan'
_exptl_absorpt_process_details     '(SADABS; Bruker, 2000)'
_exptl_absorpt_correction_T_min     0.78
_exptl_absorpt_correction_T_max     0.82
_exptl_special_details
;
 ?
;
_diffrn_ambient_temperature     293(2)
_diffrn_radiation_type     'MoK\a'
_diffrn_radiation_wavelength     0.71073
_diffrn_radiation_source     'sealed tube'
_diffrn_radiation_monochromator     'graphite'
_diffrn_measurement_device_type     'Bruker SMART APEX CCD'
_diffrn_measurement_method     '\f and \w scans'
_diffrn_detector_area_resol_mean     ?
_diffrn_reflns_number     12784
_diffrn_reflns_av_R_equivalents     0.0546
_diffrn_reflns_av_sigmaI/netI     0.0685
_diffrn_reflns_theta_min     1.89
_diffrn_reflns_theta_max     26.00
_diffrn_reflns_theta_full     26.00
_diffrn_measured_fraction_theta_max     1.000
_diffrn_measured_fraction_theta_full     1.000
_diffrn_reflns_limit_h_min     -26
_diffrn_reflns_limit_h_max     26
_diffrn_reflns_limit_k_min     -21
_diffrn_reflns_limit_k_max     26
_diffrn_reflns_limit_l_min     -21
_diffrn_reflns_limit_l_max     19
_diffrn_standards_number     0
_diffrn_standards_interval_count     ?
_diffrn_standards_interval_time     ?
_diffrn_standards_decay_%     ?
_refine_special_details
;
 Refinement of F^2^ against ALL reflections.  The weighted R-factor wR and
 goodness of fit S are based on F^2^, conventional R-factors R are based
 on F, with F set to zero for negative F^2^. The threshold expression of
 F^2^ > 2sigma(F^2^) is used only for calculating R-factors(gt) etc. and is
 not relevant to the choice of reflections for refinement.  R-factors based
 on F^2^ are statistically about twice as large as those based on F, and R-
 factors based on ALL data will be even larger.
;
_reflns_number_total     3091
_reflns_number_gt     2155
_reflns_threshold_expression     >2sigma(I)
_refine_ls_structure_factor_coef     Fsqd
_refine_ls_matrix_type     full
_refine_ls_R_factor_all     0.0868
_refine_ls_R_factor_gt     0.0569
_refine_ls_wR_factor_gt     0.1080
_refine_ls_wR_factor_ref     0.1135
_refine_ls_goodness_of_fit_ref     1.064
_refine_ls_restrained_S_all     1.064
_refine_ls_number_reflns     3091
_refine_ls_number_parameters     194
_refine_ls_number_restraints     0
_refine_ls_hydrogen_treatment     constr
_refine_ls_weighting_scheme     calc
_refine_ls_weighting_details
                   'calc w=1/[\s^2^(Fo^2^)+(0.05P)^2^] where P=(Fo^2^+2Fc^2^)/3'
_atom_sites_solution_hydrogens     geom
_atom_sites_solution_primary     direct
_atom_sites_solution_secondary     difmap
_refine_ls_shift/su_max     0.000
_refine_ls_shift/su_mean     0.000
_refine_diff_density_max     0.307
_refine_diff_density_min     -0.819
_refine_ls_extinction_method     none
_refine_ls_extinction_coef     ?
loop_
    _atom_type_symbol
    _atom_type_description
    _atom_type_scat_dispersion_real
    _atom_type_scat_dispersion_imag
    _atom_type_scat_source
    'C' 'C' 0.0033 0.0016
                         'International Tables Vol C Tables 4.2.6.8 and 6.1.1.4'
    'H' 'H' 0.0000 0.0000
                         'International Tables Vol C Tables 4.2.6.8 and 6.1.1.4'
    'N' 'N' 0.0061 0.0033
                         'International Tables Vol C Tables 4.2.6.8 and 6.1.1.4'
    'O' 'O' 0.0106 0.0060
                         'International Tables Vol C Tables 4.2.6.8 and 6.1.1.4'
    'Cu' 'Cu' 0.3201 1.2651
                         'International Tables Vol C Tables 4.2.6.8 and 6.1.1.4'
    'Cl' 'Cl' 0.1484 0.1585
                         'International Tables Vol C Tables 4.2.6.8 and 6.1.1.4'
_computing_data_collection     'SMART (Bruker, 2000)'
_computing_cell_refinement     'SAINT (Bruker, 2000)'
_computing_data_reduction     'SAINT (Bruker, 2000)'
_computing_structure_solution     'SHELXTL (Sheldrick, 2008)'
_computing_structure_refinement     'SHELXTL (Sheldrick, 2008)'
_computing_molecular_graphics     'SHELXTL (Sheldrick, 2008)'
_computing_publication_material     'SHELXTL (Sheldrick, 2008)'
loop_
    _atom_site_type_symbol
    _atom_site_label
    _atom_site_fract_x
    _atom_site_fract_y
    _atom_site_fract_z
    _atom_site_U_iso_or_equiv
    _atom_site_adp_type
    _atom_site_calc_flag
    _atom_site_refinement_flags
    _atom_site_occupancy
    _atom_site_disorder_assembly
    _atom_site_disorder_group
    Cu Cu1 0.5000 1.0000 1.0000 0.04781(19) Uani d S 1 . .
    C C1 0.56211(17) 0.87212(17) 0.88733(16) 0.0408(7) Uani d . 1 . .
    C C2 0.54547(13) 0.96307(14) 0.86885(15) 0.0280(6) Uani d . 1 . .
    C C3 0.53495(14) 1.02034(15) 0.84128(15) 0.0292(6) Uani d . 1 . .
    C C4 0.54676(16) 1.04762(16) 0.76855(16) 0.0366(7) Uani d . 1 . .
    H H4 0.5626 1.0287 0.7307 0.044 Uiso calc R 1 . .
    C C5 0.53496(19) 1.10252(19) 0.75306(16) 0.0459(8) Uani d . 1 . .
    H H5 0.5416 1.1206 0.7040 0.055 Uiso calc R 1 . .
    C C6 0.51311(18) 1.13172(19) 0.80953(16) 0.0444(8) Uani d . 1 . .
    H H6 0.5053 1.1696 0.7995 0.053 Uiso calc R 1 . .
    C C7 0.50315(17) 1.10251(16) 0.88239(17) 0.0412(7) Uani d . 1 . .
    H H7 0.4894 1.1222 0.9214 0.049 Uiso calc R 1 . .
    C C8 0.57362(19) 0.81162(17) 0.87105(17) 0.0445(8) Uani d . 1 . .
    H H8A 0.6136 0.8167 0.9001 0.067 Uiso calc R 1 . .
    H H8B 0.5834 0.8112 0.8179 0.067 Uiso calc R 1 . .
    H H8C 0.5314 0.7675 0.8845 0.067 Uiso calc R 1 . .
    C C9 0.56300(18) 0.90787(16) 0.74991(16) 0.0380(7) Uani d . 1 . .
    C C10 0.4997(2) 0.86341(18) 0.71288(19) 0.0504(8) Uani d . 1 . .
    H H10 0.4565 0.8395 0.7389 0.061 Uiso calc R 1 . .
    C C11 0.5032(2) 0.8556(2) 0.6345(2) 0.0574(9) Uani d . 1 . .
    H H11 0.4617 0.8262 0.6072 0.069 Uiso calc R 1 . .
    C C12 0.56770(19) 0.89132(18) 0.59789(17) 0.0458(8) Uani d . 1 . .
    H H12 0.5696 0.8859 0.5457 0.055 Uiso calc R 1 . .
    C C13 0.6281(2) 0.9340(2) 0.6358(2) 0.0563(9) Uani d . 1 . .
    H H13 0.6711 0.9579 0.6093 0.068 Uiso calc R 1 . .
    C C14 0.62835(19) 0.94346(18) 0.71455(19) 0.0509(8) Uani d . 1 . .
    H H14 0.6704 0.9722 0.7413 0.061 Uiso calc R 1 . .
    N N4 0.54193(13) 0.94977(13) 0.94163(13) 0.0361(6) Uani d . 1 . .
    N N5 0.55287(15) 0.89213(14) 0.95473(14) 0.0411(6) Uani d . 1 . .
    N N6 0.55975(13) 0.91589(13) 0.83203(13) 0.0333(5) Uani d . 1 . .
    N N7 0.51276(12) 1.04744(13) 0.89762(13) 0.0356(6) Uani d . 1 . .
    Cl Cl1 0.37209(5) 0.88666(5) 0.95079(5) 0.0581(3) Uani d . 1 . .
    O O1 0.38596(12) 0.77383(11) 0.85941(11) 0.0424(5) Uani d . 1 . .
    H H1D 0.3825 0.8054 0.8850 0.051 Uiso d R 1 . .
    H H1A 0.3444 0.7409 0.8465 0.051 Uiso d R 1 . .
    O O2 0.3333 0.6667 0.7377(2) 0.0567(11) Uani d S 1 . .
    H H2A 0.2895 0.6359 0.7304 0.068 Uiso d PR 0.334 . .
    H H2B 0.3504 0.6925 0.6983 0.068 Uiso d PR 0.334 . .
    O O3 0.6667 0.3333 0.70495(19) 0.0428(9) Uani d S 1 . .
    H H3A 0.6650 0.3103 0.6651 0.051 Uiso d PR 0.3333 . .
    H H3C 0.6474 0.3042 0.7416 0.051 Uiso d PR 0.3333 . .
loop_
    _atom_site_aniso_label
    _atom_site_aniso_U_11
    _atom_site_aniso_U_22
    _atom_site_aniso_U_33
    _atom_site_aniso_U_12
    _atom_site_aniso_U_13
    _atom_site_aniso_U_23
    Cu1 0.0484(3) 0.0501(4) 0.0456(4) 0.0251(3) 0.0044(3) 0.0055(3)
    C1 0.0531(19) 0.0518(18) 0.0298(17) 0.0356(16) 0.0098(14) 0.0032(14)
    C2 0.0275(14) 0.0340(15) 0.0229(13) 0.0158(12) 0.0030(11) -0.0039(11)
    C3 0.0295(14) 0.0369(15) 0.0227(13) 0.0178(12) 0.0003(11) -0.0025(11)
    C4 0.0469(17) 0.0542(18) 0.0184(13) 0.0326(15) -0.0003(12) -0.0004(13)
    C5 0.062(2) 0.068(2) 0.0205(14) 0.0417(19) 0.0051(14) 0.0132(15)
    C6 0.064(2) 0.062(2) 0.0292(15) 0.0477(18) 0.0059(15) 0.0107(15)
    C7 0.060(2) 0.0531(19) 0.0302(15) 0.0429(16) 0.0118(14) 0.0119(14)
    C8 0.065(2) 0.052(2) 0.0315(17) 0.0406(18) 0.0071(15) 0.0038(14)
    C9 0.064(2) 0.0440(17) 0.0176(14) 0.0356(16) 0.0047(14) -0.0010(12)
    C10 0.064(2) 0.053(2) 0.0408(18) 0.0341(18) 0.0118(17) 0.0035(16)
    C11 0.062(2) 0.070(2) 0.0377(19) 0.031(2) -0.0055(18) -0.0072(18)
    C12 0.070(2) 0.057(2) 0.0244(16) 0.0420(19) 0.0051(16) -0.0025(14)
    C13 0.063(2) 0.068(2) 0.042(2) 0.036(2) -0.0001(18) 0.0004(18)
    C14 0.050(2) 0.055(2) 0.0416(19) 0.0214(17) -0.0045(16) -0.0022(16)
    N4 0.0456(14) 0.0424(14) 0.0237(13) 0.0245(12) 0.0007(10) 0.0104(10)
    N5 0.0589(17) 0.0484(15) 0.0291(13) 0.0367(14) 0.0058(12) 0.0062(11)
    N6 0.0484(15) 0.0400(13) 0.0197(11) 0.0282(12) 0.0069(10) -0.0004(10)
    N7 0.0401(13) 0.0454(14) 0.0329(13) 0.0303(12) -0.0029(11) -0.0059(11)
    Cl1 0.0439(5) 0.0671(6) 0.0520(5) 0.0191(4) 0.0020(4) 0.0033(4)
    O1 0.0534(13) 0.0488(13) 0.0327(11) 0.0313(11) 0.0046(10) 0.0029(10)
    O2 0.0633(16) 0.0633(16) 0.043(3) 0.0317(8) 0.000 0.000
    O3 0.0519(14) 0.0519(14) 0.0245(18) 0.0259(7) 0.000 0.000
_geom_special_details
;
 All esds (except the esd in the dihedral angle between two l.s. planes)
 are estimated using the full covariance matrix.  The cell esds are taken
 into account individually in the estimation of esds in distances, angles
 and torsion angles; correlations between esds in cell parameters are only
 used when they are defined by crystal symmetry.  An approximate (isotropic)
 treatment of cell esds is used for estimating esds involving l.s. planes.
;
loop_
    _geom_bond_atom_site_label_1
    _geom_bond_atom_site_label_2
    _geom_bond_site_symmetry_2
    _geom_bond_distance
    _geom_bond_publ_flag
    Cu1 N4 10_677 2.006(2) ?
    Cu1 N4 . 2.006(2) yes
    Cu1 N7 . 2.023(2) yes
    Cu1 N7 10_677 2.023(2) ?
    Cu1 Cl1 . 2.7537(9) yes
    Cu1 Cl1 10_677 2.7537(9) ?
    C1 N5 . 1.312(4) ?
    C1 N6 . 1.375(4) ?
    C1 C8 . 1.472(4) ?
    C2 N4 . 1.308(3) ?
    C2 N6 . 1.365(3) ?
    C2 C3 . 1.446(4) ?
    C3 N7 . 1.354(3) ?
    C3 C4 . 1.380(4) ?
    C4 C5 . 1.356(4) ?
    C4 H4 . 0.930 ?
    C5 C6 . 1.380(4) ?
    C5 H5 . 0.930 ?
    C6 C7 . 1.398(4) ?
    C6 H6 . 0.930 ?
    C7 N7 . 1.330(4) ?
    C7 H7 . 0.930 ?
    C8 H8A . 0.960 ?
    C8 H8B . 0.960 ?
    C8 H8C . 0.960 ?
    C9 C14 . 1.371(5) ?
    C9 C10 . 1.377(5) ?
    C9 N6 . 1.463(3) ?
    C10 C11 . 1.398(5) ?
    C10 H10 . 0.930 ?
    C11 C12 . 1.368(5) ?
    C11 H11 . 0.930 ?
    C12 C13 . 1.338(5) ?
    C12 H12 . 0.930 ?
    C13 C14 . 1.402(5) ?
    C13 H13 . 0.930 ?
    C14 H14 . 0.930 ?
    N4 N5 . 1.395(3) ?
    O1 H1D . 0.850 ?
    O1 H1A . 0.850 ?
    O2 H2A . 0.850 ?
    O2 H2B . 0.8499 ?
    O3 H3A . 0.850 ?
    O3 H3C . 0.850 ?
loop_
    _geom_angle_atom_site_label_1
    _geom_angle_atom_site_label_2
    _geom_angle_atom_site_label_3
    _geom_angle_site_symmetry_1
    _geom_angle_site_symmetry_3
    _geom_angle
    _geom_angle_publ_flag
    N4 Cu1 N4 10_677 . 180.0000(10)
                                  ?
    N4 Cu1 N7 10_677 . 99.70(9) yes
    N4 Cu1 N7 . . 80.30(9) yes
    N4 Cu1 N7 10_677 10_677 80.30(9) ?
    N4 Cu1 N7 . 10_677 99.70(9) ?
    N7 Cu1 N7 . 10_677 180.0000(10)
                                  ?
    N4 Cu1 Cl1 10_677 . 96.83(8) yes
    N4 Cu1 Cl1 . . 83.17(8) yes
    N7 Cu1 Cl1 . . 89.45(7) yes
    N4 Cu1 Cl1 10_677 10_677 83.17(8) ?
    N4 Cu1 Cl1 . 10_677 96.83(8) ?
    N7 Cu1 Cl1 . 10_677 90.55(7) yes
    N7 Cu1 Cl1 10_677 10_677 89.45(7) ?
    Cl1 Cu1 Cl1 . 10_677 180.00(4) ?
    N5 C1 N6 . . 110.6(3) ?
    N5 C1 C8 . . 126.0(3) ?
    N6 C1 C8 . . 123.4(3) ?
    N4 C2 N6 . . 108.2(2) ?
    N4 C2 C3 . . 120.0(2) ?
    N6 C2 C3 . . 131.8(2) ?
    N7 C3 C4 . . 121.8(3) ?
    N7 C3 C2 . . 111.2(2) ?
    C4 C3 C2 . . 127.0(2) ?
    C5 C4 C3 . . 118.9(3) ?
    C5 C4 H4 . . 120.5 ?
    C3 C4 H4 . . 120.5 ?
    C4 C5 C6 . . 120.6(3) ?
    C4 C5 H5 . . 119.7 ?
    C6 C5 H5 . . 119.7 ?
    C5 C6 C7 . . 117.9(3) ?
    C5 C6 H6 . . 121.1 ?
    C7 C6 H6 . . 121.1 ?
    N7 C7 C6 . . 122.0(3) ?
    N7 C7 H7 . . 119.0 ?
    C6 C7 H7 . . 119.0 ?
    C1 C8 H8A . . 109.5 ?
    C1 C8 H8B . . 109.5 ?
    H8A C8 H8B . . 109.5 ?
    C1 C8 H8C . . 109.5 ?
    H8A C8 H8C . . 109.5 ?
    H8B C8 H8C . . 109.5 ?
    C14 C9 C10 . . 123.8(3) ?
    C14 C9 N6 . . 118.7(3) ?
    C10 C9 N6 . . 117.5(3) ?
    C9 C10 C11 . . 117.3(3) ?
    C9 C10 H10 . . 121.4 ?
    C11 C10 H10 . . 121.4 ?
    C12 C11 C10 . . 119.9(3) ?
    C12 C11 H11 . . 120.1 ?
    C10 C11 H11 . . 120.1 ?
    C13 C12 C11 . . 121.2(3) ?
    C13 C12 H12 . . 119.4 ?
    C11 C12 H12 . . 119.4 ?
    C12 C13 C14 . . 121.7(3) ?
    C12 C13 H13 . . 119.2 ?
    C14 C13 H13 . . 119.2 ?
    C9 C14 C13 . . 116.1(3) ?
    C9 C14 H14 . . 121.9 ?
    C13 C14 H14 . . 121.9 ?
    C2 N4 N5 . . 109.9(2) ?
    C2 N4 Cu1 . . 112.15(18) ?
    N5 N4 Cu1 . . 135.90(18) ?
    C1 N5 N4 . . 105.3(2) ?
    C2 N6 C1 . . 105.9(2) ?
    C2 N6 C9 . . 126.9(2) ?
    C1 N6 C9 . . 126.8(2) ?
    C7 N7 C3 . . 118.9(3) ?
    C7 N7 Cu1 . . 126.0(2) ?
    C3 N7 Cu1 . . 115.07(19) ?
    H1D O1 H1A . . 109.5 ?
    H2A O2 H2B . . 109.5 ?
    H3A O3 H3C . . 109.5 ?
loop_
    _geom_hbond_atom_site_label_D
    _geom_hbond_atom_site_label_H
    _geom_hbond_atom_site_label_A
    _geom_hbond_site_symmetry_A
    _geom_hbond_distance_DH
    _geom_hbond_distance_HA
    _geom_hbond_distance_DA
    _geom_hbond_angle_DHA
    O1 H1D Cl1 . 0.85 2.20 3.053(2) 179.3
    O1 H1A O2 . 0.85 2.43 2.932(3) 118.5
    O2 H2B O2 13_566 0.85 1.88 2.505(8) 129.6
data_New_Global_Publ_Block
_journal_date_recd_electronic     2008-01-19
_journal_date_accepted     2008-03-20
_journal_name_full     'Acta Crystallographica, Section E'
_journal_year     2008
_journal_volume     64
_journal_issue      4
_journal_page_first     m593
_journal_page_last     m594
_journal_paper_category     QM
_journal_coeditor_code     CF2182
_publ_contact_author_name     'Dr. ZUOXIANG WANG'
_publ_contact_author_address
;
 Department of Chemistry
      Southeast University
      Nanjing 210096
      People's Republic of China
;
_publ_contact_author_email     'wangzx0908@yahoo.com.cn'
_publ_contact_author_fax     '86 025 52090624'
_publ_contact_author_phone     '86 025 52090622'
_publ_section_title
;\
Dichloridobis[3-methyl-4-phenyl-5-(2-pyridyl)-4H-1,2,4-triazole-\
\k^2^<i>N</i>^1^,<i>N</i>^5^]copper(II) 3.33-hydrate
;
loop_
    _publ_author_name
    _publ_author_footnote
    _publ_author_address
    'Zuoxiang Wang' ?
;     Ordered Matter Science Research Center
      Southeast University
      Nanjing 210096
      People's Republic of China
;
    'Yan Lan' ?
;     Ordered Matter Science Research Center
      Southeast University
      Nanjing 210096
      People's Republic of China
;
    'Pingfeng Wu' ?
;     Ordered Matter Science Research Center
      Southeast University
      Nanjing 210096
      People's Republic of China
;
    'Liaocheng Huang' ?
;     Ordered Matter Science Research Center
      Southeast University
      Nanjing 210096
      People's Republic of China
;
_publ_section_synopsis     .
