# Supplementary material for: Dichloridobis[3-methyl-4-phenyl-5-(2-pyrid­yl)-4H-1,2,4-triazole-κ2 N 1,N 5]copper(II) 3.33-hydrate
Source: Acta Crystallogr Sect E Struct Rep Online. 2008 Mar 29;64(Pt 4):m593–4. doi: 10.1107/S1600536808007630 (PMC2960994; doi:10.1107/S1600536808007630)
Supplement: Supplementary file 2 [file e-64-0m593-Isup2.hkl]

# 
# h,k,l, Fc-squared, Fo-squared, sigma(Fo-squared) and status flag 
# 
data_I
_shelx_title ' 41030Em in R-3' 
_shelx_refln_list_code          4 
_shelx_F_calc_maximum      600.03 
_exptl_crystal_F_000      3099.00 
_reflns_d_resolution_high  0.8107 
 
loop_ 
 _symmetry_equiv_pos_as_xyz 
 'x, y, z' 
 '-y, x-y, z' 
 '-x+y, -x, z' 
 'x+2/3, y+1/3, z+1/3' 
 '-y+2/3, x-y+1/3, z+1/3' 
 '-x+y+2/3, -x+1/3, z+1/3' 
 'x+1/3, y+2/3, z+2/3' 
 '-y+1/3, x-y+2/3, z+2/3' 
 '-x+y+1/3, -x+2/3, z+2/3' 
 '-x, -y, -z' 
 'y, -x+y, -z' 
 'x-y, x, -z' 
 '-x+2/3, -y+1/3, -z+1/3' 
 'y+2/3, -x+y+1/3, -z+1/3' 
 'x-y+2/3, x+1/3, -z+1/3' 
 '-x+1/3, -y+2/3, -z+2/3' 
 'y+1/3, -x+y+2/3, -z+2/3' 
 'x-y+1/3, x+2/3, -z+2/3' 
 
_cell_length_a    21.5496 
_cell_length_b    21.5496 
_cell_length_c    17.6195 
_cell_angle_alpha  90.000 
_cell_angle_beta   90.000 
_cell_angle_gamma 120.000 
 
_shelx_F_squared_multiplier     1.000 
 
loop_ 
 _refln_index_h 
 _refln_index_k 
 _refln_index_l 
 _refln_F_squared_calc 
 _refln_F_squared_meas 
 _refln_F_squared_sigma 
 _refln_observed_status 
  -1   2   0    82309.52    80953.30    498.73 o 
   0   3   0    34511.81    32399.10    698.23 o 
  -2   4   0    42468.98    42019.71    317.52 o 
  -4   5   0    75013.72    71094.06    557.92 o 
  -1   5   0   157121.41   156692.55    730.50 o 
  -3   6   0    14407.47    14162.56    567.28 o 
   0   6   0    91994.10    89387.61   2870.54 o 
  -5   7   0    57728.23    66914.72   1400.10 o 
  -2   7   0    34491.56    32675.12    696.21 o 
  -7   8   0    12337.87    12713.33    981.64 o 
  -4   8   0   101466.09   100843.10   1755.87 o 
  -1   8   0     5775.38     7124.56    248.41 o 
  -6   9   0     2989.20     6711.58    456.95 o 
  -3   9   0     2381.99     2346.67     91.95 o 
   0   9   0     1526.30     1802.71    283.42 o 
  -8  10   0    58501.94    56037.64    691.42 o 
  -5  10   0    16891.87    16986.11    288.46 o 
  -2  10   0    30940.93    32186.66    545.37 o 
 -10  11   0    10469.22    10683.25    843.75 o 
  -7  11   0     8133.16     8335.16     70.56 o 
  -4  11   0       14.71      166.29    165.21 o 
  -1  11   0    30305.97    28496.40    548.87 o 
  -9  12   0      413.82      958.44    167.46 o 
  -6  12   0    17803.71    17718.90    176.09 o 
  -3  12   0     5804.07     5554.97    242.44 o 
   0  12   0     1665.54     1828.47    133.65 o 
 -11  13   0    23496.61    21105.55    749.04 o 
  -8  13   0     3669.08     3557.12    169.68 o 
  -5  13   0      321.89     1551.82    544.54 o 
  -2  13   0     3891.71     3790.36    162.82 o 
 -13  14   0     1855.28     2024.16    511.55 o 
 -10  14   0    15052.13    15797.69    442.57 o 
  -7  14   0     1482.79     1496.16     78.43 o 
  -4  14   0    21809.72    23846.18    392.04 o 
  -1  14   0     2812.77     2729.24    277.10 o 
 -12  15   0     2138.10     2438.33    294.29 o 
  -9  15   0       47.49      180.68     98.94 o 
  -6  15   0     3704.15     4239.84    400.97 o 
  -3  15   0     1994.05     1888.04    129.26 o 
   0  15   0     9296.76     9931.18    709.93 o 
 -14  16   0    13746.16    12850.76    272.55 o 
 -11  16   0     4112.27     4534.92    507.83 o 
  -8  16   0    43532.40    41530.14    734.25 o 
  -5  16   0     2839.80     3151.35    202.05 o 
  -2  16   0      734.15      770.39    242.94 o 
 -16  17   0     2913.35     2353.68    289.65 o 
 -13  17   0     1843.11     1821.22     96.26 o 
 -10  17   0       36.87      371.87    515.43 o 
  -7  17   0     1312.44     1267.22    182.70 o 
  -4  17   0      202.98      225.37     70.40 o 
  -1  17   0     3328.02     3401.64     97.13 o 
 -15  18   0      158.86      311.42     70.73 o 
 -12  18   0      911.32     1018.02    425.18 o 
  -9  18   0       56.57       90.12    130.55 o 
  -6  18   0    11173.49    10777.71    397.93 o 
  -3  18   0      577.83      642.62    132.54 o 
   0  18   0     7767.78     7745.92    108.65 o 
 -17  19   0        9.33      543.99    359.29 o 
 -14  19   0     2428.28     2790.87    366.87 o 
 -11  19   0     1363.06     1428.88    299.53 o 
  -8  19   0       35.89       65.05    335.37 o 
  -5  19   0     2525.41     2201.38     62.95 o 
  -2  19   0     4399.33     5024.29    426.66 o 
 -19  20   0      287.58      553.38    201.04 o 
 -16  20   0     2315.66     2824.73    387.69 o 
 -13  20   0     1095.82     1484.69    697.02 o 
 -10  20   0       63.55      116.87    529.60 o 
  -7  20   0     1617.92     2335.58    487.65 o 
  -4  20   0       16.41       72.60    296.38 o 
  -1  20   0      201.19      233.19     72.16 o 
 -18  21   0      948.55     1619.20    340.40 o 
 -15  21   0     3483.75     3409.74    260.04 o 
 -12  21   0     1701.55     2167.61    287.13 o 
  -9  21   0     1093.58     1177.34    372.18 o 
  -6  21   0     2188.02     2477.11    223.19 o 
  -3  21   0     1745.43     1919.18    407.18 o 
   0  21   0        1.50      303.62    265.70 o 
 -20  22   0     2478.17     2639.23    236.12 o 
 -17  22   0      368.41      547.56    466.50 o 
 -14  22   0     6079.87     5958.25    284.27 o 
 -11  22   0     1679.99     1667.33    296.22 o 
  -8  22   0      279.10      313.07     69.11 o 
  -5  22   0       15.44       52.70    306.52 o 
  -2  22   0     4871.03     4773.98    448.19 o 
 -22  23   0      469.92      610.34    670.94 o 
 -19  23   0      698.82     1188.22    395.97 o 
 -16  23   0      685.40      696.55     97.48 o 
 -13  23   0        2.40      450.50    371.82 o 
 -10  23   0      842.53     1078.67    524.10 o 
  -7  23   0       30.29      285.12    509.91 o 
  -4  23   0       39.13      336.86    335.25 o 
  -1  23   0      407.14      418.01    419.44 o 
 -21  24   0      460.14      443.47    240.68 o 
 -18  24   0      827.21     1005.56    407.53 o 
 -15  24   0      549.04      792.46    596.86 o 
 -12  24   0     2210.71     2561.14    492.40 o 
  -9  24   0      859.39      955.24    231.50 o 
  -6  24   0     2940.69     3050.96    298.03 o 
  -3  24   0      402.73      583.32    234.32 o 
 -20  25   0        8.87      186.07    175.09 o 
 -17  25   0        9.26      186.28    867.89 o 
 -14  25   0       32.16      129.11    363.19 o 
 -11  25   0     1963.75     2071.68    560.41 o 
  -8  25   0      370.74      522.93    293.44 o 
  -5  25   0      102.22      190.97    140.43 o 
 -16  26   0     2500.26     2945.40    363.15 o 
 -13  26   0      197.99      332.34    202.94 o 
 -10  26   0      146.04      314.37    710.17 o 
  -3   2   1       35.56      528.59    129.49 o 
   0   2   1   240001.00   230365.52   1029.62 o 
  -5   3   1   284399.25   270047.13   1819.18 o 
  -2   3   1   100469.97   100885.57   2247.72 o 
   1   3   1     3291.73     4101.04    558.51 o 
  -7   4   1   111360.73   108952.80   1130.91 o 
  -4   4   1   360036.69   346494.34    499.59 o 
  -1   4   1      881.28      842.81     46.40 o 
   2   4   1      393.38      497.10    167.03 o 
  -9   5   1    17390.93    16672.08   1153.57 o 
  -6   5   1    85493.76    81335.97    556.12 o 
  -3   5   1    31509.18    31880.13    321.17 o 
   0   5   1    79502.82    77872.64    322.00 o 
   3   5   1    46214.77    43272.41   1071.62 o 
 -11   6   1        6.83       90.66    120.91 o 
  -8   6   1    53388.88    51204.43    412.33 o 
  -5   6   1    18553.02    18616.34    221.03 o 
  -2   6   1     5186.28     5169.47    316.16 o 
   1   6   1    42764.71    39904.27    982.55 o 
   4   6   1    53800.62    51611.32    270.82 o 
 -13   7   1     1645.12     1874.19    209.30 o 
 -10   7   1    35064.89    35495.13    393.27 o 
  -7   7   1   102690.66   100906.09   1404.71 o 
  -4   7   1      790.15      776.89    187.79 o 
  -1   7   1     3465.63     5714.29    354.18 o 
   2   7   1    41240.86    39083.62    810.30 o 
   5   7   1    39287.46    36955.77    778.56 o 
 -15   8   1     2721.12     2493.87    114.44 o 
 -12   8   1      738.60      783.28    187.28 o 
  -9   8   1     1051.78     1207.22    113.64 o 
  -6   8   1    24552.63    23543.87    428.44 o 
  -3   8   1    22022.50    21730.14    854.84 o 
   0   8   1   100696.00    99872.71   3630.07 o 
   3   8   1    11145.75    10647.97    221.13 o 
   6   8   1     3087.64     3481.63    335.55 o 
 -17   9   1     1520.80     1481.91    189.29 o 
 -14   9   1      809.29      840.29     50.65 o 
 -11   9   1      474.97     1881.95    427.89 o 
  -8   9   1    22884.08    24047.89    701.76 o 
  -5   9   1    13050.18    13693.28    866.99 o 
  -2   9   1     1153.11     1421.56    468.24 o 
   1   9   1     6756.32     6612.86    135.12 o 
   4   9   1     3934.00     4276.41    350.90 o 
   7   9   1     1082.22     1208.02    332.69 o 
 -19  10   1     9749.12    10282.29    748.69 o 
 -16  10   1    27584.58    26520.97    623.78 o 
 -13  10   1      245.95      652.89    201.55 o 
 -10  10   1    41089.17    41748.31    490.96 o 
  -7  10   1      207.55      243.96    125.20 o 
  -4  10   1    26745.73    26522.08    501.53 o 
  -1  10   1     2185.85     2145.28     89.12 o 
   2  10   1    10811.13    10721.07    871.27 o 
   5  10   1      464.82      466.07     55.74 o 
   8  10   1    15144.40    14557.05    499.60 o 
 -21  11   1     1113.00     1299.47    374.03 o 
 -18  11   1     3716.46     3728.47    423.68 o 
 -15  11   1     5101.95     4857.39    305.97 o 
 -12  11   1    19544.69    18570.75    429.65 o 
  -9  11   1    24862.87    24774.97    487.80 o 
  -6  11   1     2704.77     3397.51    350.60 o 
  -3  11   1     6920.89     6942.21    547.02 o 
   0  11   1     1113.69     1203.65    301.72 o 
   3  11   1     7241.96     6727.22    470.66 o 
   6  11   1       48.08      202.26    180.84 o 
   9  11   1      523.96      672.07    263.44 o 
 -23  12   1      255.03      326.36    132.06 o 
 -20  12   1     1832.19     1999.90    187.24 o 
 -17  12   1       36.58       23.75     46.75 o 
 -14  12   1     2653.27     2966.37    255.36 o 
 -11  12   1     8084.61     9909.03    331.01 o 
  -8  12   1    48080.45    45948.43    658.71 o 
  -5  12   1     1041.59     1676.97    220.69 o 
  -2  12   1     1070.60     1175.77    291.26 o 
   1  12   1      694.95     1066.30    206.27 o 
   4  12   1    15187.01    17614.83    491.24 o 
   7  12   1      582.88      864.84    382.13 o 
  10  12   1     1439.89     1509.61    134.25 o 
 -25  13   1      318.13      432.59    153.71 o 
 -22  13   1      884.89      821.79     37.61 o 
 -19  13   1      220.90      304.27    134.08 o 
 -16  13   1     5945.86     5626.34    124.91 o 
 -13  13   1     1697.53     1896.92    204.36 o 
 -10  13   1     3622.98     3765.08    183.75 o 
  -7  13   1    21577.88    19662.55   1172.81 o 
  -4  13   1     2721.41     2966.17    258.89 o 
  -1  13   1     6940.43     7028.05    209.31 o 
   2  13   1     7037.42     6945.23    345.78 o 
   5  13   1     1036.30     1167.29    229.13 o 
   8  13   1       10.86       99.29    201.58 o 
  11  13   1      183.02      209.47    222.93 o 
 -24  14   1      477.21      718.47    362.71 o 
 -21  14   1      224.69      539.24    387.62 o 
 -18  14   1     1880.35     1908.44    164.90 o 
 -15  14   1       81.85      222.16    372.44 o 
 -12  14   1     5037.61     5056.19    250.55 o 
  -9  14   1     1211.03     1585.34    280.95 o 
  -6  14   1    52702.77    49040.07    321.61 o 
  -3  14   1     1296.68     1852.26    207.26 o 
   0  14   1     1750.52     2025.41    267.53 o 
   3  14   1       16.45      175.52    118.10 o 
   6  14   1      218.21      415.93    374.17 o 
   9  14   1       37.14       91.71     97.59 o 
  12  14   1     3582.44     3565.31    639.89 o 
 -26  15   1       29.13      148.00    500.20 o 
 -23  15   1       84.39      223.12    209.15 o 
 -20  15   1     2112.81     2247.89    174.93 o 
 -17  15   1    14102.08    14150.87    493.64 o 
 -14  15   1      161.54      154.52     30.57 o 
 -11  15   1      693.93      926.26    177.95 o 
  -8  15   1     4196.74     4289.28    282.32 o 
  -5  15   1    13375.12    13079.84    914.47 o 
  -2  15   1     4684.86     5645.75    582.75 o 
   1  15   1      837.71      947.66    129.30 o 
   4  15   1     5502.99     5097.39    156.38 o 
   7  15   1      423.11      788.76    511.19 o 
  10  15   1      961.23     1006.14    292.41 o 
 -25  16   1      578.76      517.43    102.59 o 
 -22  16   1     1279.74     1444.93    147.44 o 
 -19  16   1      925.72      824.87    346.97 o 
 -16  16   1     3146.11     3511.10    223.63 o 
 -13  16   1       45.86      140.69    309.95 o 
 -10  16   1     1058.20     1179.43    473.41 o 
  -7  16   1     1796.91     2112.99    260.21 o 
  -4  16   1     4930.19     4332.20    441.49 o 
  -1  16   1     4164.41     4645.82    450.68 o 
   2  16   1     9252.16     8190.39    238.70 o 
   5  16   1        2.76      140.44    104.14 o 
   8  16   1      830.12      828.73    174.25 o 
 -24  17   1      156.15      241.12    286.79 o 
 -21  17   1     3088.52     3374.68    274.96 o 
 -18  17   1     1491.07     2200.82    284.76 o 
 -15  17   1     1819.94     2460.87    296.48 o 
 -12  17   1     3553.20     3531.12     86.92 o 
  -9  17   1      172.82      323.91    135.75 o 
  -6  17   1     1021.95     1436.70    403.25 o 
  -3  17   1      573.98      739.22    434.00 o 
   0  17   1      313.21     1025.26    309.82 o 
   3  17   1      618.13      568.87     45.45 o 
   6  17   1     1909.35     2244.24    250.28 o 
   9  17   1      100.58      215.03    487.55 o 
 -23  18   1      835.78     1312.10    159.54 o 
 -20  18   1      884.56      809.97     95.28 o 
 -17  18   1       54.32      672.81    198.62 o 
 -14  18   1     3990.90     4455.58    420.12 o 
 -11  18   1     6154.54     6100.27    313.13 o 
  -8  18   1    26412.71    25012.67   1433.64 o 
  -5  18   1        4.60      125.21    757.03 o 
  -2  18   1     8113.00     7694.06    276.75 o 
   1  18   1      618.60      916.00    293.59 o 
   4  18   1     1768.09     2033.74    263.92 o 
   7  18   1       84.92      228.48    358.41 o 
 -25  19   1        1.21      100.19    106.97 o 
 -22  19   1       71.12      367.00    669.05 o 
 -19  19   1      802.40      913.34     98.19 o 
 -16  19   1     2273.69     2189.15    122.43 o 
 -13  19   1        2.83       21.05     46.78 o 
 -10  19   1     3634.30     3986.53    368.00 o 
  -7  19   1     1774.78     2306.27    269.12 o 
  -4  19   1      495.55      725.77    811.67 o 
  -1  19   1      362.61      457.10     92.01 o 
   2  19   1      570.00      733.28    181.10 o 
   5  19   1     1462.75     1736.62    448.86 o 
 -24  20   1      960.90     1072.37    214.97 o 
 -21  20   1      258.04      387.97     94.62 o 
 -18  20   1     5078.67     5732.29    595.82 o 
 -15  20   1      953.14      975.13    154.85 o 
 -12  20   1     1209.73      929.70    436.18 o 
  -9  20   1       74.65      126.95    382.24 o 
  -6  20   1      396.93      434.51    114.64 o 
  -3  20   1     2517.34     2451.56    154.11 o 
   0  20   1     1413.78     1987.06    257.32 o 
   3  20   1       17.07      173.79    600.38 o 
 -23  21   1      167.04      579.98    634.67 o 
 -20  21   1      492.29      595.58    325.08 o 
 -17  21   1       33.06      263.49    527.66 o 
 -14  21   1     1193.01     1173.01    140.56 o 
 -11  21   1      382.48      689.54    478.44 o 
  -8  21   1      381.91      371.32     70.00 o 
  -5  21   1     1725.09     2653.16    542.26 o 
  -2  21   1      439.09      481.47    128.41 o 
   1  21   1      484.99      590.06    254.44 o 
 -22  22   1      636.62      759.97    131.33 o 
 -19  22   1      274.97      399.10    234.98 o 
 -16  22   1     1249.81     1528.00    638.78 o 
 -13  22   1      507.07      477.76     50.80 o 
 -10  22   1       44.03       56.76    224.57 o 
  -7  22   1       91.81      271.10    172.88 o 
  -4  22   1     1375.68     1734.08    460.57 o 
  -1  22   1      452.55      709.02    729.57 o 
 -21  23   1      856.81      925.25    589.13 o 
 -18  23   1        3.42      199.95    157.32 o 
 -15  23   1     2274.73     2627.99    339.92 o 
 -12  23   1      128.32      169.09    294.44 o 
  -9  23   1      929.63      917.42    145.04 o 
  -6  23   1      648.41      927.59    609.51 o 
  -3  23   1        1.55      313.27    452.40 o 
 -20  24   1       86.98      188.14    123.13 o 
 -17  24   1       66.14      316.19    234.31 o 
 -14  24   1     2697.13     2252.95    136.02 o 
 -11  24   1     4160.86     4150.98    480.07 o 
  -8  24   1      818.40     1884.98    560.81 o 
  -5  24   1       78.26       97.08    126.27 o 
 -19  25   1      445.76      439.81    505.74 o 
 -16  25   1       19.06       63.03     65.72 o 
 -13  25   1      625.48      640.74    169.07 o 
 -10  25   1       19.39      111.66    493.29 o 
  -7  25   1     1148.39     2119.90    736.86 o 
 -15  26   1     2093.06     2283.30    473.41 o 
 -12  26   1      683.12      631.43    130.19 o 
  -9  26   1      650.33     1197.00    549.17 o 
   0   1   2    11642.28    13062.25    328.64 o 
  -2   2   2    36006.08    33922.55    366.41 o 
   1   2   2    13006.72    12392.34    831.62 o 
  -4   3   2     5760.40     6120.06    311.16 o 
  -1   3   2    57449.52    63622.63   2865.89 o 
   2   3   2    14065.37    17162.23    390.22 o 
  -6   4   2   277536.06   263354.34    608.55 o 
  -3   4   2     7401.02     7949.98    354.21 o 
   0   4   2    29209.66    28046.28    521.09 o 
   3   4   2    16778.60    17390.79    764.05 o 
  -8   5   2    17786.22    18407.31    244.30 o 
  -5   5   2    68079.54    66314.95    319.69 o 
  -2   5   2    12388.96    12416.38    261.48 o 
   1   5   2    38091.37    38049.35    703.99 o 
   4   5   2    10273.70    12489.29    465.50 o 
 -10   6   2     1347.77     1328.81     79.01 o 
  -7   6   2    51767.83    49403.84   1034.22 o 
  -4   6   2      848.27      817.46     56.21 o 
  -1   6   2   102839.56    98411.00    456.09 o 
   2   6   2    37275.61    37608.21    532.22 o 
   5   6   2     3164.64     3396.97    123.01 o 
 -12   7   2     4130.60     4210.12     61.47 o 
  -9   7   2   115405.56   112411.53   2222.05 o 
  -6   7   2      306.44      500.72    171.81 o 
  -3   7   2    84591.37    84313.18    995.25 o 
   0   7   2    72502.10    68459.40    477.67 o 
   3   7   2     8112.43     7996.16    747.78 o 
   6   7   2    15328.88    17943.84    446.56 o 
 -14   8   2    30430.18    27145.24   1111.43 o 
 -11   8   2    27714.18    27681.80    375.61 o 
  -8   8   2    81849.65    78241.66   2235.04 o 
  -5   8   2    20439.13    19613.18    216.98 o 
  -2   8   2    17404.61    16490.53    173.95 o 
   1   8   2    17740.24    19384.74    452.86 o 
   4   8   2    17124.91    16742.53   1219.69 o 
   7   8   2    20640.65    18540.91    790.92 o 
 -16   9   2       30.58       87.65    153.86 o 
 -13   9   2    13193.98    12023.22    173.18 o 
 -10   9   2     4718.12     4703.15    194.44 o 
  -7   9   2      175.70      184.86     67.69 o 
  -4   9   2    48444.82    44878.26   1010.75 o 
  -1   9   2     9825.18     9300.18    982.61 o 
   2   9   2    19292.82    18416.61    244.02 o 
   5   9   2      216.91      334.54    161.20 o 
   8   9   2       23.01      157.10     70.32 o 
 -18  10   2    10112.59     9334.97    112.69 o 
 -15  10   2     5356.64     5395.03    233.84 o 
 -12  10   2    84848.71    78177.48    576.89 o 
  -9  10   2    24956.38    23545.47   1004.82 o 
  -6  10   2    51793.39    50541.15    413.03 o 
  -3  10   2     4515.72     4655.76    160.74 o 
   0  10   2    32774.43    30744.85    256.41 o 
   3  10   2     5743.54     5519.33    161.89 o 
   6  10   2     8799.71     9882.04    322.46 o 
   9  10   2     3477.85     3207.75    179.51 o 
 -20  11   2     1076.51     1131.52    165.66 o 
 -17  11   2        6.93       56.66    203.45 o 
 -14  11   2    13323.71    14080.34    263.39 o 
 -11  11   2      277.72      939.26    372.17 o 
  -8  11   2     1296.62     1520.69    463.79 o 
  -5  11   2     7446.63     7433.45    471.44 o 
  -2  11   2    14111.21    14587.73    213.73 o 
   1  11   2      450.22      872.91    358.32 o 
   4  11   2     1676.09     1827.88    227.30 o 
   7  11   2     2451.89     2943.97    532.69 o 
  10  11   2     1498.70     2233.55    332.11 o 
 -22  12   2     4094.42     3563.66    423.47 o 
 -19  12   2     9106.71     8936.13    323.18 o 
 -16  12   2    21011.28    22669.82    469.36 o 
 -13  12   2     1890.23     2064.91     74.09 o 
 -10  12   2    15147.88    14952.83    295.29 o 
  -7  12   2       15.75      152.60    193.29 o 
  -4  12   2    17302.41    17764.49    477.79 o 
  -1  12   2      164.22      151.14     82.90 o 
   2  12   2     5981.36     5855.61    133.67 o 
   5  12   2      313.64      342.89    327.31 o 
   8  12   2     3040.39     2868.38    107.86 o 
  11  12   2     1464.31     1352.27    125.20 o 
 -24  13   2       17.87      176.48    362.71 o 
 -21  13   2      215.48      195.83     46.60 o 
 -18  13   2      769.68      984.94    233.86 o 
 -15  13   2     1645.46     1505.26    198.09 o 
 -12  13   2     3546.31     4693.79    574.07 o 
  -9  13   2      822.55      931.26    266.87 o 
  -6  13   2     1288.43     1456.57    170.28 o 
  -3  13   2    11640.61    10574.46    225.26 o 
   0  13   2     2594.89     2968.20    217.72 o 
   3  13   2      657.02     1533.01    319.26 o 
   6  13   2     3070.01     2605.98     90.72 o 
   9  13   2        8.23       47.73     55.98 o 
  12  13   2      308.44      443.33    150.07 o 
 -26  14   2      713.14     1110.11   1190.80 o 
 -23  14   2      116.97      195.12    405.82 o 
 -20  14   2     1249.18     1517.41    277.41 o 
 -17  14   2     3195.25     3157.24    100.26 o 
 -14  14   2     4024.77     3841.32    224.88 o 
 -11  14   2      257.47      661.04    493.47 o 
  -8  14   2     4608.44     4671.25    240.56 o 
  -5  14   2     2089.75     2254.41    110.60 o 
  -2  14   2     3317.26     3573.25    183.97 o 
   1  14   2      608.11     1040.76    599.22 o 
   4  14   2    17912.05    17641.84    641.71 o 
   7  14   2      325.67      386.63     66.21 o 
  10  14   2      691.76     1021.62    399.51 o 
 -25  15   2     2562.32     2960.29    668.99 o 
 -22  15   2      246.92      397.32    172.03 o 
 -19  15   2      171.80      376.99    431.27 o 
 -16  15   2     6568.05     6491.03    361.96 o 
 -13  15   2      645.28      675.10    361.02 o 
 -10  15   2     4819.94     5294.50    365.89 o 
  -7  15   2    15373.99    15142.17    589.12 o 
  -4  15   2      267.88      223.88     46.92 o 
  -1  15   2       36.84      135.55    423.20 o 
   2  15   2     9033.79     8430.85    724.03 o 
   5  15   2     2089.98     1976.25     53.93 o 
   8  15   2       99.99      344.32    331.55 o 
  11  15   2       12.36       23.27   1143.62 o 
 -24  16   2     4381.68     4312.59    420.75 o 
 -21  16   2      152.59      587.12    338.57 o 
 -18  16   2      226.41      303.07     94.50 o 
 -15  16   2     2740.51     2942.65    234.04 o 
 -12  16   2     1467.49     1635.35    158.66 o 
  -9  16   2     2190.97     2722.66    167.59 o 
  -6  16   2    37891.75    36670.52    709.29 o 
  -3  16   2     2770.77     2669.38    519.56 o 
   0  16   2    11748.53    12527.11    738.83 o 
   3  16   2      731.94      944.87    388.69 o 
   6  16   2     1177.04     1465.04    792.13 o 
   9  16   2      135.84      196.07    332.20 o 
 -26  17   2       18.49       56.54    619.91 o 
 -23  17   2      681.28      971.50    322.39 o 
 -20  17   2       76.38      350.75    590.27 o 
 -17  17   2     1085.17     1205.38    137.84 o 
 -14  17   2    12491.43    13735.22    743.61 o 
 -11  17   2     3911.23     3717.95     84.27 o 
  -8  17   2      153.79      683.08    275.66 o 
  -5  17   2      149.91      878.70    360.85 o 
  -2  17   2       73.40       71.61    386.20 o 
   1  17   2       32.09      104.37     75.39 o 
   4  17   2     2608.87     2393.76    274.94 o 
   7  17   2       22.76       97.36    178.26 o 
 -25  18   2       27.76       33.85    175.44 o 
 -22  18   2      260.29      296.85    337.32 o 
 -19  18   2     4157.88     4167.25    208.65 o 
 -16  18   2     5848.03     5082.94    167.90 o 
 -13  18   2     2146.02     2125.59    405.56 o 
 -10  18   2     7623.38     6610.85    193.72 o 
  -7  18   2      613.11      792.38    231.63 o 
  -4  18   2    10846.47    10277.73    418.79 o 
  -1  18   2     6949.45     6552.23    194.41 o 
   2  18   2     2833.63     2780.65    264.49 o 
   5  18   2      145.42      155.44    275.82 o 
 -24  19   2        2.90       31.24     39.22 o 
 -21  19   2      121.97      368.55    227.05 o 
 -18  19   2      670.75      664.51    197.35 o 
 -15  19   2     4212.54     4082.15    359.37 o 
 -12  19   2     7871.34     8130.93    399.80 o 
  -9  19   2       19.19      376.85    575.94 o 
  -6  19   2     2059.55     2006.86    204.40 o 
  -3  19   2     3040.12     3482.03    736.54 o 
   0  19   2       16.11      116.06    328.70 o 
   3  19   2      490.28      401.47    132.58 o 
   6  19   2        2.03      105.22    131.38 o 
 -23  20   2       11.96       71.24    366.18 o 
 -20  20   2      221.05      249.89    100.01 o 
 -17  20   2     1473.13     1765.76    211.62 o 
 -14  20   2     5124.19     5300.62    329.15 o 
 -11  20   2     2709.03     2433.08    436.99 o 
  -8  20   2      302.38      266.92    142.74 o 
  -5  20   2     3455.98     3315.13    154.68 o 
  -2  20   2      765.74     1441.14    243.09 o 
   1  20   2        1.40       93.04     68.93 o 
   4  20   2     1651.41     2252.76    793.47 o 
 -22  21   2      456.51      381.55    136.05 o 
 -19  21   2       45.40       51.53     46.98 o 
 -16  21   2       86.73      235.74    421.75 o 
 -13  21   2      716.53     1412.73    339.66 o 
 -10  21   2      473.91      610.12    280.90 o 
  -7  21   2       85.07     1172.31    462.83 o 
  -4  21   2        1.96       56.42    711.10 o 
  -1  21   2      678.73      881.15    480.38 o 
   2  21   2       29.01       54.20    151.42 o 
 -21  22   2      214.34      155.64    894.67 o 
 -18  22   2      805.17     1024.13    260.97 o 
 -15  22   2      378.91      574.92    285.72 o 
 -12  22   2     4669.73     4785.49    513.94 o 
  -9  22   2      323.74      352.96    744.49 o 
  -6  22   2      347.97      304.08    130.65 o 
  -3  22   2       74.37       89.32     40.09 o 
   0  22   2      391.08      442.01     94.71 o 
 -20  23   2       18.30      339.15    573.52 o 
 -17  23   2        1.59      300.11    677.05 o 
 -14  23   2      924.85      833.88    307.57 o 
 -11  23   2      594.83      784.23    242.85 o 
  -8  23   2        9.03        4.72    512.76 o 
  -5  23   2      164.40      406.67    292.34 o 
  -2  23   2      546.56      611.92    445.56 o 
 -19  24   2      174.92      262.77    170.67 o 
 -16  24   2     1043.13      961.18    382.62 o 
 -13  24   2      684.25     1016.03    603.41 o 
 -10  24   2      385.04      809.98    563.35 o 
  -7  24   2     1807.75     1467.03    365.67 o 
  -4  24   2     3465.17     4098.16    850.77 o 
 -18  25   2        7.67       24.39    376.37 o 
 -15  25   2       10.34       27.76     65.46 o 
 -12  25   2      676.69      722.91    286.98 o 
  -9  25   2      452.15      633.57    500.66 o 
  -6  25   2      572.98      611.37    615.54 o 
 -17  26   2      811.86     1401.28    334.47 o 
 -14  26   2     1112.32     1409.63    191.70 o 
 -11  26   2     1572.26     1373.24    374.41 o 
   0   0   3    13747.38    14832.66   1759.17 o 
   1   1   3    16660.67    16140.13    183.47 o 
  -1   2   3     5346.96     5427.84    830.66 o 
   2   2   3     3735.13     3886.97    160.69 o 
  -3   3   3    26968.04    29433.00    462.86 o 
   0   3   3      381.47      414.47    517.33 o 
   3   3   3     2242.21     2381.29    234.75 o 
  -5   4   3      727.13      908.53    127.23 o 
  -2   4   3      204.57      278.91    104.38 o 
   1   4   3    26077.34    28808.01    546.88 o 
   4   4   3    54100.18    52483.82    945.85 o 
  -7   5   3     5603.78     6564.58    831.20 o 
  -4   5   3    12855.56    12356.51    268.37 o 
  -1   5   3     4831.72     4928.41    198.11 o 
   2   5   3      907.26      861.48    270.80 o 
   5   5   3     1097.38     1724.58    210.68 o 
  -9   6   3     3841.96     4056.03    162.21 o 
  -6   6   3   198512.67   193966.47   1809.46 o 
  -3   6   3     1107.70     1771.31    372.52 o 
   0   6   3    58369.03    55900.43    351.27 o 
   3   6   3    13017.85    16225.14    412.52 o 
   6   6   3      133.44      974.76    200.91 o 
 -11   7   3    11761.04    11355.47    477.88 o 
  -8   7   3     3564.91     4388.36    230.93 o 
  -5   7   3     2773.44     2766.41     96.18 o 
  -2   7   3    14357.89    16434.06    371.50 o 
   1   7   3      123.63      179.18     40.09 o 
   4   7   3      354.44      544.70    201.38 o 
   7   7   3     1422.62     2020.97    353.86 o 
 -13   8   3       20.18       62.54    104.99 o 
 -10   8   3    83306.77    78390.37    639.44 o 
  -7   8   3     2594.78     2859.37    164.60 o 
  -4   8   3    16012.03    16591.27    425.08 o 
  -1   8   3    25003.76    27256.70    524.83 o 
   2   8   3    21416.45    22788.33    634.71 o 
   5   8   3    10924.11    11168.84    466.37 o 
   8   8   3    31218.20    27835.49    382.47 o 
 -15   9   3      124.80      331.42    318.24 o 
 -12   9   3     8747.28     9581.41    527.49 o 
  -9   9   3     3858.26     5614.23    810.07 o 
  -6   9   3    18316.36    19928.31    718.26 o 
  -3   9   3     1637.07     1773.73    229.52 o 
   0   9   3      108.51      316.99    183.72 o 
   3   9   3       53.73      143.23    142.84 o 
   6   9   3    14738.44    14010.33    189.73 o 
   9   9   3      796.21      832.92     72.27 o 
 -17  10   3      117.67      500.14    447.70 o 
 -14  10   3    33768.59    31282.48   1102.59 o 
 -11  10   3    13545.22    13337.64    571.56 o 
  -8  10   3    48481.34    46837.25    259.43 o 
  -5  10   3     3423.84     3643.14    232.80 o 
  -2  10   3     6978.29     6494.59    158.27 o 
   1  10   3       42.11      246.97    101.92 o 
   4  10   3    72534.66    66512.95    745.16 o 
   7  10   3     9624.36    10084.00    691.92 o 
  10  10   3     1362.03     1165.40    342.73 o 
 -19  11   3      212.71      385.35    403.05 o 
 -16  11   3    24272.58    22481.97    597.02 o 
 -13  11   3     4075.28     3930.76    251.60 o 
 -10  11   3     9942.12     9502.02    138.78 o 
  -7  11   3     2385.60     2760.70    413.30 o 
  -4  11   3      915.98      913.86    235.50 o 
  -1  11   3    23199.72    23312.23    295.53 o 
   2  11   3    17588.03    18576.01    349.63 o 
   5  11   3      620.78     1039.94    500.34 o 
   8  11   3      106.01      414.07    213.78 o 
  11  11   3     1740.89     2346.78    431.28 o 
 -21  12   3     1426.23     1639.79    244.90 o 
 -18  12   3    19177.29    18318.74    230.45 o 
 -15  12   3     8810.71     8815.96    160.54 o 
 -12  12   3    19138.32    19994.39    253.53 o 
  -9  12   3    13669.51    14929.75    583.48 o 
  -6  12   3    29081.49    29325.87    481.17 o 
  -3  12   3     6713.29     7046.22    550.83 o 
   0  12   3     7280.96     7366.61    263.70 o 
   3  12   3      230.12      232.74     37.63 o 
   6  12   3     2327.59     1993.50    257.48 o 
   9  12   3     1478.56     1997.04    421.15 o 
  12  12   3     2207.53     2546.74    330.91 o 
 -23  13   3     1279.58     1477.81    201.96 o 
 -20  13   3     4108.98     4296.93    268.09 o 
 -17  13   3     1480.91     1421.00    184.16 o 
 -14  13   3     1445.24     2042.52    275.95 o 
 -11  13   3      173.33      232.58     86.48 o 
  -8  13   3     3913.16     4494.64    341.29 o 
  -5  13   3    33167.30    33024.75    486.76 o 
  -2  13   3    19312.92    20502.13    492.23 o 
   1  13   3     1508.66     1898.94    512.39 o 
   4  13   3        5.24      171.84     72.49 o 
   7  13   3      521.27      629.34    126.62 o 
  10  13   3       16.31      201.27    206.88 o 
  13  13   3      152.69      255.02    633.49 o 
 -25  14   3      946.04     1463.49    570.46 o 
 -22  14   3     7442.81     6720.40    123.38 o 
 -19  14   3       39.74      493.91    269.93 o 
 -16  14   3    18021.59    16282.35   1151.70 o 
 -13  14   3        4.45      264.48    159.67 o 
 -10  14   3      874.36      908.99    161.89 o 
  -7  14   3        3.19      224.41    375.51 o 
  -4  14   3     3429.04     3865.76    375.07 o 
  -1  14   3      153.96      591.06    326.65 o 
   2  14   3    12714.27    12757.35    221.58 o 
   5  14   3     1478.26     2657.12    600.16 o 
   8  14   3      896.62     1106.02    213.05 o 
  11  14   3     1731.23     1510.79    173.04 o 
 -24  15   3      536.41      722.47    181.08 o 
 -21  15   3     5251.81     4814.07    287.59 o 
 -18  15   3      174.46      213.06    156.54 o 
 -15  15   3     9927.45    11386.35    511.96 o 
 -12  15   3     1487.49     2066.20    217.04 o 
  -9  15   3       97.49      342.04    287.66 o 
  -6  15   3      427.16      678.67    338.70 o 
  -3  15   3     1190.48     1052.81    114.82 o 
   0  15   3     1974.95     2430.75    694.90 o 
   3  15   3     4460.39     4532.13    345.28 o 
   6  15   3     2905.64     3175.32    254.72 o 
   9  15   3     1146.62     1122.92    126.05 o 
 -26  16   3      698.18      647.02    573.03 o 
 -23  16   3      267.30      590.95    404.63 o 
 -20  16   3     2402.40     3262.58    380.06 o 
 -17  16   3      791.05      786.72    358.48 o 
 -14  16   3     4358.32     4554.67    284.04 o 
 -11  16   3      323.88      468.80    343.34 o 
  -8  16   3     5185.45     5459.22    304.68 o 
  -5  16   3      423.47      614.12    573.55 o 
  -2  16   3     9301.75     8846.42    300.68 o 
   1  16   3     3190.41     3281.24    173.96 o 
   4  16   3     8694.05     8022.50    188.53 o 
   7  16   3     1077.24     1043.98    146.55 o 
  10  16   3      239.32      531.77    464.27 o 
 -25  17   3      604.52      606.32    174.31 o 
 -22  17   3        1.95      142.24    563.99 o 
 -19  17   3        1.04       37.92     90.08 o 
 -16  17   3      867.82      919.78    180.39 o 
 -13  17   3     8728.24     9058.07    291.19 o 
 -10  17   3     5498.17     5520.14    357.46 o 
  -7  17   3     1553.83     1530.21    122.89 o 
  -4  17   3     1803.88     1708.52    110.87 o 
  -1  17   3      288.32      964.55    404.97 o 
   2  17   3     3366.55     4382.19    658.02 o 
   5  17   3      267.73      321.18    107.33 o 
   8  17   3       94.85      248.32    899.27 o 
 -24  18   3     2732.84     2615.91    179.85 o 
 -21  18   3        1.41      206.54    469.73 o 
 -18  18   3     3095.31     3529.09    338.42 o 
 -15  18   3      104.06      101.89    227.81 o 
 -12  18   3    11316.52    10302.94    484.06 o 
  -9  18   3       59.78      138.53    574.04 o 
  -6  18   3     7132.46     7352.93    566.32 o 
  -3  18   3     1448.28     1508.48    435.09 o 
   0  18   3     5517.62     5428.82    591.51 o 
   3  18   3       18.67      108.29     98.28 o 
   6  18   3      308.56      500.67    312.30 o 
 -23  19   3       50.21      340.89    521.29 o 
 -20  19   3     1302.95     1383.24     74.58 o 
 -17  19   3      107.81      154.81    192.91 o 
 -14  19   3     9583.69     8717.88    625.36 o 
 -11  19   3      234.87      536.53    478.61 o 
  -8  19   3     4520.31     4839.59    336.66 o 
  -5  19   3        4.24      130.86    295.93 o 
  -2  19   3      518.44      490.49    361.57 o 
   1  19   3     1816.79     2424.35    382.77 o 
   4  19   3      971.18      982.26    103.10 o 
 -22  20   3      378.65      498.81    228.22 o 
 -19  20   3     3524.96     3076.87    139.63 o 
 -16  20   3     1249.15     1405.10    243.53 o 
 -13  20   3      488.36      500.72     46.83 o 
 -10  20   3     1695.11     2017.78    371.47 o 
  -7  20   3      102.96      281.73    300.93 o 
  -4  20   3     3108.49     3364.15    285.35 o 
  -1  20   3        2.42      140.77    270.87 o 
   2  20   3      394.23      347.45    170.63 o 
 -24  21   3       12.02      100.47    279.60 o 
 -21  21   3      674.29      684.12    199.17 o 
 -18  21   3        6.63      187.11    221.37 o 
 -15  21   3      164.74      940.98    686.64 o 
 -12  21   3        5.70        8.03     46.90 o 
  -9  21   3      324.56      366.58     69.60 o 
  -6  21   3      207.53      383.57    226.85 o 
  -3  21   3      534.94     1470.78    667.02 o 
   0  21   3        4.48       38.91    321.34 o 
   3  21   3     1218.97     1622.79    259.93 o 
 -23  22   3      590.88      614.16    108.27 o 
 -20  22   3     3394.99     3296.24    395.84 o 
 -17  22   3      582.73      720.72    337.12 o 
 -14  22   3     8372.97     7560.38    273.42 o 
 -11  22   3      197.77      278.61    107.76 o 
  -8  22   3     2162.42     2499.83    517.55 o 
  -5  22   3       43.01       69.44    117.03 o 
  -2  22   3       82.61      106.60     70.50 o 
   1  22   3       41.51      135.70    234.21 o 
 -22  23   3       92.44      106.86    907.20 o 
 -19  23   3       37.74      258.14    233.10 o 
 -16  23   3      190.78      268.90    660.78 o 
 -13  23   3     1091.65     1104.13    296.68 o 
 -10  23   3      309.43      414.08    207.60 o 
  -7  23   3      153.02      106.20     61.68 o 
  -4  23   3      284.93      432.82    139.86 o 
  -1  23   3       14.85      215.72    401.77 o 
 -21  24   3       24.27      176.90    181.39 o 
 -18  24   3       61.79      119.11    279.42 o 
 -15  24   3      999.09     1752.34    561.18 o 
 -12  24   3      850.27     1013.39    757.99 o 
  -9  24   3       72.76      322.83    457.27 o 
  -6  24   3     2893.90     3414.88    354.02 o 
  -3  24   3        1.68      154.17    412.32 o 
 -17  25   3       94.15      150.32    208.23 o 
 -14  25   3      911.82     1231.40    663.35 o 
 -11  25   3      279.66      382.82    107.43 o 
  -8  25   3        1.08      197.78    535.55 o 
 -16  26   3     1101.25     1156.90    299.81 o 
 -13  26   3        1.48      139.43    272.95 o 
 -10  26   3      636.18     1346.22    453.94 o 
  -1   1   4    19988.46    21577.01    605.76 o 
  -3   2   4   317472.41   303225.59   1095.75 o 
   0   2   4    18130.67    17719.14    922.94 o 
  -5   3   4     3024.44     3307.90    193.35 o 
  -2   3   4    26984.39    27503.33    647.38 o 
   1   3   4     2764.47     2614.28     95.18 o 
  -7   4   4    10645.16    10564.27    566.45 o 
  -4   4   4    48726.27    46542.04    421.94 o 
  -1   4   4      107.73      321.20    278.07 o 
   2   4   4    13539.87    12388.49    284.20 o 
  -9   5   4     4754.85     4704.81    211.84 o 
  -6   5   4    47252.98    45099.18    502.73 o 
  -3   5   4    14484.05    14335.54    671.29 o 
   0   5   4    10975.88    10697.45    405.44 o 
   3   5   4    95324.52    90041.80   2513.97 o 
 -11   6   4     9326.33    10690.00    614.52 o 
  -8   6   4    36155.16    33334.52    390.85 o 
  -5   6   4     3348.65     3371.07    223.11 o 
  -2   6   4    18979.56    18857.15    259.11 o 
   1   6   4     5833.80     5835.13     85.09 o 
   4   6   4    39201.58    38672.71    311.29 o 
 -13   7   4    24052.98    25912.68    411.81 o 
 -10   7   4     9633.41    11232.82    392.64 o 
  -7   7   4    26387.48    24993.63    706.01 o 
  -4   7   4     5232.76     5312.96    200.13 o 
  -1   7   4    24637.16    23722.55    757.99 o 
   2   7   4    21771.97    23420.96    584.17 o 
   5   7   4     7429.33     8421.23    341.03 o 
 -15   8   4       86.09      265.44    174.19 o 
 -12   8   4     1563.76     1674.22    300.38 o 
  -9   8   4    58588.21    56668.37    365.33 o 
  -6   8   4    37981.11    36985.44    456.20 o 
  -3   8   4    12395.83    12351.36    435.61 o 
   0   8   4     2183.99     2526.96    189.24 o 
   3   8   4     1368.67     1460.89     88.93 o 
   6   8   4    21143.36    20128.15    387.52 o 
 -17   9   4      225.65      298.82    103.95 o 
 -14   9   4    14921.44    16097.76    338.54 o 
 -11   9   4      769.98      806.67     53.73 o 
  -8   9   4     9425.82     9531.02    384.87 o 
  -5   9   4     7001.73     6975.44    302.14 o 
  -2   9   4     1313.72     1561.09    138.99 o 
   1   9   4      306.13     1025.33    458.72 o 
   4   9   4    25685.48    23876.90   1346.02 o 
   7   9   4     5348.36     5498.01    235.64 o 
 -19  10   4     1966.53     1830.71    180.80 o 
 -16  10   4    22229.41    21441.85   1037.03 o 
 -13  10   4      115.09      641.53    323.80 o 
 -10  10   4    24250.02    23812.80    542.01 o 
  -7  10   4     3420.94     4127.56    462.76 o 
  -4  10   4    19566.16    19556.38    462.46 o 
  -1  10   4    30131.46    29734.20    250.91 o 
   2  10   4     7170.86     7398.60    405.19 o 
   5  10   4      473.64      500.38     82.12 o 
   8  10   4      250.08     1285.78    274.00 o 
 -21  11   4     1076.05     1017.73    373.56 o 
 -18  11   4      175.32      240.09    413.81 o 
 -15  11   4     4015.05     5062.61    439.30 o 
 -12  11   4    12579.21    12503.24    232.03 o 
  -9  11   4     6415.49     6074.09    664.88 o 
  -6  11   4     3563.58     3454.35    166.91 o 
  -3  11   4     2360.24     2241.66     51.95 o 
   0  11   4       38.11      195.24    156.02 o 
   3  11   4    11852.64    13240.29    406.46 o 
   6  11   4     2815.94     3058.92    279.34 o 
   9  11   4       57.82      421.41    566.52 o 
 -23  12   4      188.34      230.61     70.21 o 
 -20  12   4     2941.68     3539.39    425.21 o 
 -17  12   4     1434.68     1565.92    253.57 o 
 -14  12   4    18582.01    17853.07    402.94 o 
 -11  12   4    41151.35    40485.01    465.51 o 
  -8  12   4     3099.33     3166.39    243.08 o 
  -5  12   4    22591.89    22396.98    664.11 o 
  -2  12   4     6981.65     6631.91    129.91 o 
   1  12   4     2189.40     2370.73    222.63 o 
   4  12   4     6790.26     7031.26    715.22 o 
   7  12   4     1845.57     1889.20    293.05 o 
  10  12   4      512.21      672.02    363.92 o 
 -25  13   4        2.65      136.75    255.00 o 
 -22  13   4       67.78      201.19    496.97 o 
 -19  13   4     1167.81     1215.36    182.87 o 
 -16  13   4     9552.73     9800.23    442.56 o 
 -13  13   4    22027.35    21183.28    673.98 o 
 -10  13   4     3776.08     3755.41     36.39 o 
  -7  13   4     2974.65     3125.04    213.93 o 
  -4  13   4      827.24     1278.70    214.41 o 
  -1  13   4     3984.80     3711.22    349.22 o 
   2  13   4       34.29      185.43    354.76 o 
   5  13   4     2675.60     2976.13    633.85 o 
   8  13   4       59.29      342.68    557.01 o 
  11  13   4     3091.86     2889.94    315.97 o 
 -24  14   4     4244.69     4085.03    617.11 o 
 -21  14   4      122.53      308.63     91.52 o 
 -18  14   4    11029.24    10687.15    352.05 o 
 -15  14   4     3107.78     3802.98    275.36 o 
 -12  14   4     5613.10     6250.46    359.90 o 
  -9  14   4     5705.03     5573.78    198.75 o 
  -6  14   4     9961.24    10815.17    496.34 o 
  -3  14   4      474.88      725.53    290.32 o 
   0  14   4     9064.45     9805.62    901.83 o 
   3  14   4     1142.39     1263.32    210.11 o 
   6  14   4      249.83      324.71     95.51 o 
   9  14   4      176.35      507.62    630.22 o 
  12  14   4       62.41      251.77    264.68 o 
 -26  15   4        9.15       30.18    448.39 o 
 -23  15   4     7026.22     6597.09    224.59 o 
 -20  15   4      201.14      224.61    154.00 o 
 -17  15   4     1789.02     2013.72    183.68 o 
 -14  15   4        3.58      457.12    270.83 o 
 -11  15   4      345.87      324.68     26.63 o 
  -8  15   4     1494.82     1699.72    384.78 o 
  -5  15   4     3954.85     4330.44    455.83 o 
  -2  15   4     2737.19     3381.34    453.71 o 
   1  15   4     3448.63     3002.30    161.90 o 
   4  15   4     1086.94     1056.35    250.40 o 
   7  15   4      582.05      497.11    301.02 o 
  10  15   4      321.18      564.93    394.95 o 
 -25  16   4     1746.10     1566.35    182.18 o 
 -22  16   4     8484.81     8585.90    500.38 o 
 -19  16   4     1812.18     1689.60    173.48 o 
 -16  16   4     2689.32     2434.07    202.34 o 
 -13  16   4      125.50      151.31    181.87 o 
 -10  16   4      278.16      414.61    136.36 o 
  -7  16   4     9556.34     9130.24    254.99 o 
  -4  16   4     3293.40     3954.09    545.92 o 
  -1  16   4     3649.26     3620.40    344.92 o 
   2  16   4     5742.81     5379.83    271.35 o 
   5  16   4      269.35      464.36    138.84 o 
   8  16   4     3276.80     3345.01    232.71 o 
 -24  17   4      114.69      168.20    450.56 o 
 -21  17   4    11216.95    10160.00    230.28 o 
 -18  17   4      630.84      632.75    160.77 o 
 -15  17   4     3059.38     3757.25    343.75 o 
 -12  17   4     6927.04     6840.41    476.75 o 
  -9  17   4     4181.23     4167.39    668.47 o 
  -6  17   4    20210.26    18958.62    327.00 o 
  -3  17   4      400.17      820.56    669.69 o 
   0  17   4     1576.89     1936.90    177.42 o 
   3  17   4      667.40      708.83    238.54 o 
   6  17   4       19.15      164.83    295.36 o 
 -23  18   4       56.28       97.87    432.81 o 
 -20  18   4     5063.11     4188.42    307.86 o 
 -17  18   4     5309.81     5366.50    358.91 o 
 -14  18   4    10132.70    10320.57    850.08 o 
 -11  18   4      360.28      468.76    327.51 o 
  -8  18   4      920.01     1847.85    618.41 o 
  -5  18   4      261.69      329.84    135.85 o 
  -2  18   4     8052.49     7411.30    589.85 o 
   1  18   4      341.49      378.23    136.21 o 
   4  18   4     1304.54     1567.98    243.07 o 
   7  18   4     1265.73     1195.48    167.45 o 
 -25  19   4      266.56      393.60    571.71 o 
 -22  19   4     2659.89     2333.26    340.74 o 
 -19  19   4       17.79      249.59    226.26 o 
 -16  19   4     1053.58     1186.22    658.04 o 
 -13  19   4      964.68      867.91    136.70 o 
 -10  19   4     3469.49     3074.30    350.33 o 
  -7  19   4     1754.96     1648.94    259.28 o 
  -4  19   4     7463.12     7384.70    560.98 o 
  -1  19   4     1039.63     2109.48    501.20 o 
   2  19   4        5.37      123.37    285.42 o 
   5  19   4      441.29      732.52    465.84 o 
 -24  20   4      461.57      990.98    812.46 o 
 -21  20   4      432.27      346.86    136.26 o 
 -18  20   4     1353.23     1556.50    354.58 o 
 -15  20   4     1447.74     1351.44    234.68 o 
 -12  20   4     4379.13     4334.10    179.01 o 
  -9  20   4      642.85      799.28    605.82 o 
  -6  20   4       21.15      260.48    215.63 o 
  -3  20   4      348.60      696.88    231.35 o 
   0  20   4      167.85      265.64    240.12 o 
   3  20   4       55.69       85.81     52.42 o 
 -23  21   4        7.32       37.34    915.53 o 
 -20  21   4      601.28      654.33     40.31 o 
 -17  21   4        1.24       93.61    840.96 o 
 -14  21   4     1466.38     2111.09    351.27 o 
 -11  21   4     1872.27     2433.23    393.04 o 
  -8  21   4      515.80      670.59    158.76 o 
  -5  21   4     2084.74     2352.34    381.99 o 
  -2  21   4      472.43      770.44    494.35 o 
   1  21   4      309.85      479.16    794.14 o 
 -22  22   4     1793.54     1482.87    225.30 o 
 -19  22   4       28.44      282.30    191.72 o 
 -16  22   4     1984.29     2496.15    345.62 o 
 -13  22   4      171.43      155.69    348.55 o 
 -10  22   4      144.99      269.24    412.32 o 
  -7  22   4       77.65      139.38    135.06 o 
  -4  22   4     2174.24     2191.66    488.87 o 
  -1  22   4       16.86       74.91     46.82 o 
 -21  23   4      621.46      762.19    571.07 o 
 -18  23   4      293.51      450.18    105.65 o 
 -15  23   4     1631.50     2062.21    492.02 o 
 -12  23   4       17.48      584.06    287.11 o 
  -9  23   4        1.99       54.27    384.62 o 
  -6  23   4      656.34      842.13    511.32 o 
  -3  23   4      116.41      168.38     69.45 o 
 -20  24   4      141.53      137.78     40.89 o 
 -17  24   4      216.79      236.79    120.94 o 
 -14  24   4     1288.64     1827.83    712.14 o 
 -11  24   4      246.78      408.32    623.58 o 
  -8  24   4     3000.74     3279.85    580.42 o 
  -5  24   4       94.63      113.18    134.71 o 
 -19  25   4      593.64      587.65    141.62 o 
 -16  25   4     1181.18     1146.84    102.62 o 
 -13  25   4        3.68        9.78     65.72 o 
 -10  25   4      620.43      652.69    439.04 o 
  -7  25   4       21.60      192.88    115.72 o 
 -15  26   4      298.55      259.19    634.92 o 
 -12  26   4      783.11      700.85    413.13 o 
   0   1   5      158.10      633.26    192.04 o 
  -2   2   5    48150.93    47122.51    263.44 o 
   1   2   5     1374.37     1537.01     76.43 o 
  -4   3   5     5294.33     5179.58    419.14 o 
  -1   3   5    12155.66    12358.76    361.11 o 
   2   3   5     4053.62     3766.85    169.52 o 
  -6   4   5    98053.68    91217.56   1650.16 o 
  -3   4   5     3218.91     3293.92    287.02 o 
   0   4   5       91.92      162.24    287.93 o 
   3   4   5      592.94     1390.25    209.42 o 
  -8   5   5      448.48      494.19    152.31 o 
  -5   5   5    88687.55    89974.13   3018.21 o 
  -2   5   5     3175.02     3513.76    320.53 o 
   1   5   5    72589.23    71070.36    583.13 o 
   4   5   5    20296.39    19573.48    834.24 o 
 -10   6   5     9055.31     8514.66     78.97 o 
  -7   6   5    17958.51    20066.62    541.99 o 
  -4   6   5    38347.32    36873.29    679.06 o 
  -1   6   5    18022.71    19243.73    546.92 o 
   2   6   5    15753.78    14558.67    404.47 o 
   5   6   5    20013.92    19389.95    322.84 o 
 -12   7   5     1034.94     1042.08     45.43 o 
  -9   7   5     2401.55     2628.87    229.41 o 
  -6   7   5       10.88      321.50    253.07 o 
  -3   7   5    12407.17    15727.95    599.09 o 
   0   7   5     3409.87     3851.33    185.23 o 
   3   7   5      307.20      265.39    110.54 o 
   6   7   5     1537.93     1683.51    282.27 o 
 -14   8   5     8905.88     8668.76    282.41 o 
 -11   8   5     9417.89     9062.19    473.00 o 
  -8   8   5    28320.61    27617.44    491.16 o 
  -5   8   5     5671.79     5970.35    198.45 o 
  -2   8   5    25468.83    23461.48    635.48 o 
   1   8   5     2699.96     2486.14     71.51 o 
   4   8   5    17249.47    16524.50    883.43 o 
   7   8   5     2504.51     2794.34    324.41 o 
 -16   9   5     2197.33     3006.58    284.49 o 
 -13   9   5      957.83     1008.77    402.97 o 
 -10   9   5      224.65      419.10    362.72 o 
  -7   9   5     2859.28     3539.09    340.17 o 
  -4   9   5    26761.32    27667.23    547.13 o 
  -1   9   5     5429.59     5462.41    254.42 o 
   2   9   5    18966.95    17466.84    935.73 o 
   5   9   5      869.30     1262.88    170.48 o 
   8   9   5     4216.08     3809.37    207.46 o 
 -18  10   5     4216.09     4195.54    197.43 o 
 -15  10   5      223.77      321.50     95.86 o 
 -12  10   5    12944.14    14209.94    581.48 o 
  -9  10   5    26448.55    26418.86    567.19 o 
  -6  10   5    95721.51    95637.52    462.14 o 
  -3  10   5    19366.69    19693.06    654.30 o 
   0  10   5     6022.65     8466.00    491.17 o 
   3  10   5      450.40      591.42     95.77 o 
   6  10   5    11691.14    11431.52    258.24 o 
   9  10   5     1133.24     1235.84    173.89 o 
 -20  11   5       67.32      170.37     57.68 o 
 -17  11   5     2192.84     2112.02    384.24 o 
 -14  11   5     3931.81     3881.45    241.80 o 
 -11  11   5     1616.30     1953.48    233.69 o 
  -8  11   5     3599.68     3830.69    290.97 o 
  -5  11   5     2032.05     2220.08     90.77 o 
  -2  11   5      227.62      423.11    104.84 o 
   1  11   5       39.95       89.18    247.13 o 
   4  11   5     1643.86     1755.55    210.02 o 
   7  11   5        1.56      291.06    427.46 o 
  10  11   5        3.84      315.80    295.30 o 
 -22  12   5     3039.73     2924.34    221.73 o 
 -19  12   5     1295.32     2130.41    372.07 o 
 -16  12   5     3952.67     3560.53    164.83 o 
 -13  12   5    10588.42     9981.05    386.04 o 
 -10  12   5     8541.55     8004.37    712.29 o 
  -7  12   5      155.58      726.12    227.54 o 
  -4  12   5    27593.37    25664.16    418.65 o 
  -1  12   5     2535.73     2678.85    380.53 o 
   2  12   5    19508.04    17626.15    599.94 o 
   5  12   5      238.19     1002.43    203.91 o 
   8  12   5      260.94      299.16     96.48 o 
  11  12   5       33.58      180.54    617.15 o 
 -24  13   5      412.06      368.70    102.05 o 
 -21  13   5     1941.87     1916.41    134.51 o 
 -18  13   5     8439.80     8230.54    133.13 o 
 -15  13   5     4905.25     4779.76    183.23 o 
 -12  13   5     4260.39     4150.70    308.53 o 
  -9  13   5     1270.20     1167.97    236.72 o 
  -6  13   5      974.40      915.41    135.95 o 
  -3  13   5     1519.04     1510.99    305.82 o 
   0  13   5      974.10     2086.50    533.28 o 
   3  13   5    14662.80    13721.87    964.28 o 
   6  13   5       11.84       52.80    268.93 o 
   9  13   5       31.46      128.99    321.61 o 
  12  13   5       88.33      247.43    394.12 o 
 -23  14   5       57.03      467.41    517.80 o 
 -20  14   5     3237.57     2953.04    282.08 o 
 -17  14   5     1378.94     1473.58    200.18 o 
 -14  14   5     9660.21     8892.23    733.25 o 
 -11  14   5     2317.16     2563.95    242.36 o 
  -8  14   5     8211.67     7756.19    223.20 o 
  -5  14   5     1204.24     1447.43    567.55 o 
  -2  14   5     5604.69     5512.75    276.03 o 
   1  14   5      240.48      324.04    194.73 o 
   4  14   5       58.81      230.89    331.49 o 
   7  14   5     1323.64     1328.38    170.32 o 
  10  14   5     2157.32     2587.83    253.51 o 
 -25  15   5        9.35      136.30    176.53 o 
 -22  15   5      127.65      318.99    421.85 o 
 -19  15   5      235.08      263.06     78.70 o 
 -16  15   5     4021.86     3566.76    210.88 o 
 -13  15   5     1397.52     1899.49    200.02 o 
 -10  15   5     5358.03     5394.94    427.51 o 
  -7  15   5      170.63      362.09    131.66 o 
  -4  15   5     5736.52     5261.28    713.19 o 
  -1  15   5     3719.15     3386.93    540.81 o 
   2  15   5      475.56      625.43    267.74 o 
   5  15   5      288.73      448.39    265.75 o 
   8  15   5       12.09       89.90    389.35 o 
 -24  16   5     2298.73     3203.95    851.42 o 
 -21  16   5       21.39      125.03    152.28 o 
 -18  16   5    10567.27     9938.37    199.67 o 
 -15  16   5     5136.99     4755.43    150.38 o 
 -12  16   5     5106.09     4729.36    261.69 o 
  -9  16   5     5421.35     8018.66    707.24 o 
  -6  16   5    13153.03    12704.08    592.97 o 
  -3  16   5       10.84      183.23    484.19 o 
   0  16   5     3896.78     3865.54    327.51 o 
   3  16   5        2.34       39.66    377.40 o 
   6  16   5     1502.30     2372.07    834.27 o 
   9  16   5      363.89      380.74     59.90 o 
 -23  17   5     2414.89     2581.32    218.87 o 
 -20  17   5       49.90      105.73    164.23 o 
 -17  17   5     3658.77     3392.45    250.91 o 
 -14  17   5      831.72      880.83    117.10 o 
 -11  17   5       23.24       78.33    321.76 o 
  -8  17   5     1573.73     1726.60    495.51 o 
  -5  17   5      787.81     1234.92    476.47 o 
  -2  17   5      104.69      321.49    440.02 o 
   1  17   5     1042.66     1117.07    289.29 o 
   4  17   5      390.92      495.22    139.00 o 
   7  17   5      324.34      320.98    131.98 o 
 -25  18   5       95.10      353.68    656.39 o 
 -22  18   5     3608.16     3001.02    558.81 o 
 -19  18   5     4393.96     4276.44    237.89 o 
 -16  18   5    13090.98    13231.14    487.51 o 
 -13  18   5     6039.93     5698.79    335.35 o 
 -10  18   5     1364.25     1380.20    166.03 o 
  -7  18   5       40.85      105.42    231.97 o 
  -4  18   5     4704.42     4113.20    204.40 o 
  -1  18   5     1020.56     1138.52    505.72 o 
   2  18   5     1433.55     1464.93    275.12 o 
   5  18   5      218.15      281.28    170.64 o 
 -24  19   5     1613.02     1926.07    866.21 o 
 -21  19   5       34.79      401.09    758.77 o 
 -18  19   5     1896.21     2328.96    222.06 o 
 -15  19   5       13.80       70.00    805.49 o 
 -12  19   5       46.82      161.74     77.03 o 
  -9  19   5      915.35     1010.66    168.16 o 
  -6  19   5    14098.25    13222.90    615.09 o 
  -3  19   5      691.93     1101.93    441.68 o 
   0  19   5      579.92     1057.93    281.79 o 
   3  19   5      554.55      997.43    214.32 o 
 -23  20   5      121.80      364.30    647.92 o 
 -20  20   5     4173.50     4062.37    385.16 o 
 -17  20   5      970.16     1581.77    693.84 o 
 -14  20   5     6524.25     5848.60    171.79 o 
 -11  20   5     2856.82     3104.25    338.82 o 
  -8  20   5      622.30      738.64    287.32 o 
  -5  20   5      118.76      354.66    265.47 o 
  -2  20   5     1259.05     1291.48    332.73 o 
   1  20   5       99.49      239.06    571.60 o 
   4  20   5      739.99     1520.41    527.14 o 
 -22  21   5      878.97      943.42    337.64 o 
 -19  21   5       43.53      188.58    144.53 o 
 -16  21   5      532.24      634.72     97.36 o 
 -13  21   5      527.44      591.83    799.39 o 
 -10  21   5      186.33      384.24    767.56 o 
  -7  21   5        3.61      178.05    246.12 o 
  -4  21   5     2591.91     3226.09    475.02 o 
  -1  21   5      584.53      706.58    522.27 o 
   2  21   5      205.71      290.71    258.95 o 
 -21  22   5        2.48       43.02    158.83 o 
 -18  22   5      281.96      478.35    334.15 o 
 -15  22   5      302.66      388.54     85.39 o 
 -12  22   5     2673.64     3155.85    537.19 o 
  -9  22   5       88.07      303.51    513.97 o 
  -6  22   5      892.85      884.73    351.08 o 
  -3  22   5     1207.79     1273.61    487.96 o 
   0  22   5      370.56      520.41    234.91 o 
 -20  23   5       60.96      273.91    312.48 o 
 -17  23   5       24.77      124.24    292.01 o 
 -14  23   5      103.25      162.73    328.43 o 
 -11  23   5      381.65      804.62    315.87 o 
  -8  23   5      119.48      483.90    453.05 o 
  -5  23   5     1299.21     1325.48    312.32 o 
  -2  23   5       99.20      459.14    517.39 o 
 -19  24   5      130.90      497.40    744.59 o 
 -16  24   5       33.29      144.42    166.05 o 
 -13  24   5      937.87     1073.12    203.73 o 
 -10  24   5      899.39     1134.27    625.80 o 
  -7  24   5        4.26      125.97    579.86 o 
  -4  24   5      805.27     1396.00    722.25 o 
 -18  25   5      312.16      538.22    317.61 o 
 -15  25   5        2.50       43.14    244.78 o 
 -12  25   5      152.15      498.43    790.00 o 
  -9  25   5      185.17      366.82    485.41 o 
   0   0   6     2603.26     3813.76   1001.49 o 
   1   1   6     2463.57     2649.28    285.47 o 
  -1   2   6     2107.83     2474.67    313.07 o 
   2   2   6    75227.63    71893.55    747.37 o 
  -3   3   6    15218.61    14930.89    369.70 o 
   0   3   6    27372.45    28855.29    496.37 o 
   3   3   6    26125.62    26708.65    362.73 o 
  -5   4   6    58105.64    57678.52    294.29 o 
  -2   4   6     5442.15     6211.39    391.29 o 
   1   4   6     3612.50     3958.24    211.63 o 
   4   4   6    18051.76    17076.19    586.29 o 
  -7   5   6    32735.35    34869.15    429.31 o 
  -4   5   6    72595.76    69229.12    950.13 o 
  -1   5   6      967.72      975.94     70.84 o 
   2   5   6      424.46      428.69    138.26 o 
   5   5   6     6868.70     7346.49    213.88 o 
  -9   6   6    18894.39    19211.41    541.52 o 
  -6   6   6    15443.26    13970.88    191.49 o 
  -3   6   6     6062.31     6476.54    372.07 o 
   0   6   6    36620.96    35184.13    689.03 o 
   3   6   6     9971.50    10665.94    395.92 o 
   6   6   6     1934.55     2565.80    208.84 o 
 -11   7   6      892.93      999.37    177.28 o 
  -8   7   6        9.02      769.30    183.97 o 
  -5   7   6     5970.48     5670.69    212.68 o 
  -2   7   6    22442.65    22120.61    360.66 o 
   1   7   6    33271.26    32841.86    626.99 o 
   4   7   6      769.11      758.56     96.22 o 
   7   7   6     2101.12     2208.06    154.33 o 
 -13   8   6     1181.06     1324.52    327.18 o 
 -10   8   6     9989.22    10075.50    238.65 o 
  -7   8   6     5924.67     5629.40    313.55 o 
  -4   8   6    18153.09    17312.33   1241.66 o 
  -1   8   6    11598.82    12434.12    831.95 o 
   2   8   6    16566.32    17427.99    410.55 o 
   5   8   6     1327.28     1348.04    132.42 o 
   8   8   6     5967.88     5359.39     46.12 o 
 -15   9   6      536.39      637.83    103.74 o 
 -12   9   6     3783.46     3695.00    243.19 o 
  -9   9   6    18072.73    18819.11    305.90 o 
  -6   9   6    17236.29    17117.96    802.96 o 
  -3   9   6    18623.54    18513.85    747.41 o 
   0   9   6     6484.85     6882.39    527.54 o 
   3   9   6     1010.77     1437.36    260.57 o 
   6   9   6      809.80      881.02    355.88 o 
   9   9   6      351.30      438.80     96.16 o 
 -17  10   6    13278.67    13756.78    878.34 o 
 -14  10   6     7554.24     8152.63    827.90 o 
 -11  10   6     9977.08     9581.50    373.82 o 
  -8  10   6     3324.47     3224.08    177.40 o 
  -5  10   6    19999.07    21241.46    433.11 o 
  -2  10   6    62983.73    58601.10    506.72 o 
   1  10   6    15144.54    16551.77    929.88 o 
   4  10   6    24716.17    24822.15   1120.11 o 
   7  10   6      286.34      395.01     89.10 o 
  10  10   6     1969.38     1726.34    237.17 o 
 -19  11   6       87.87      228.14    361.70 o 
 -16  11   6     1704.33     1736.37     39.75 o 
 -13  11   6      154.68      208.94     46.88 o 
 -10  11   6      975.22      933.33    105.76 o 
  -7  11   6     8146.81     8171.70    231.79 o 
  -4  11   6    11197.27    12408.92    660.31 o 
  -1  11   6      405.57      376.53    462.15 o 
   2  11   6     4964.32     4689.18    218.94 o 
   5  11   6     5866.09     5169.88    132.58 o 
   8  11   6       61.42      299.36    349.61 o 
  11  11   6     1054.96     1096.33    383.77 o 
 -21  12   6     1929.37     1923.91    225.06 o 
 -18  12   6      852.15     2003.99    409.12 o 
 -15  12   6     2692.24     3068.86    304.28 o 
 -12  12   6    38309.43    37369.50    354.15 o 
  -9  12   6     2834.57     2901.80    137.67 o 
  -6  12   6    81998.30    76093.72    472.69 o 
  -3  12   6     5865.73     5752.44    271.34 o 
   0  12   6      106.16       97.63    220.59 o 
   3  12   6       69.51      264.93    237.99 o 
   6  12   6       67.67      108.79    106.24 o 
   9  12   6      319.70      272.83     44.88 o 
  12  12   6      902.96      805.75     89.09 o 
 -23  13   6       65.01      232.63    264.16 o 
 -20  13   6     3018.96     2956.32     59.29 o 
 -17  13   6      696.04     1453.46    425.79 o 
 -14  13   6     9082.20     8910.36    187.36 o 
 -11  13   6     1407.68     1530.26    151.49 o 
  -8  13   6     2265.37     2251.14    323.56 o 
  -5  13   6     7258.91     8261.36    424.99 o 
  -2  13   6     2783.08     2670.29    106.50 o 
   1  13   6    14084.34    13168.99    414.33 o 
   4  13   6       10.74      125.44    125.55 o 
   7  13   6      340.47      409.88    314.49 o 
  10  13   6       54.53       85.94    299.32 o 
 -25  14   6       79.92      226.87    128.83 o 
 -22  14   6     2915.47     2675.38    172.24 o 
 -19  14   6     2705.77     3476.32    387.30 o 
 -16  14   6      152.43      205.83     90.44 o 
 -13  14   6      675.53      660.50    139.84 o 
 -10  14   6       95.01       69.24     46.43 o 
  -7  14   6     3478.22     4532.91    604.64 o 
  -4  14   6     4082.20     3819.15    227.66 o 
  -1  14   6      642.41      807.51    336.82 o 
   2  14   6     4518.75     4383.63    239.77 o 
   5  14   6      373.80      808.73    411.87 o 
   8  14   6     1256.51     1583.54    472.07 o 
  11  14   6       31.97      231.21    305.79 o 
 -24  15   6       43.39      207.81    356.77 o 
 -21  15   6      562.87      825.22    300.84 o 
 -18  15   6      470.76     1355.12    221.57 o 
 -15  15   6      659.23      746.85    322.45 o 
 -12  15   6     2705.37     3291.36    261.57 o 
  -9  15   6     1361.84     1458.43    297.45 o 
  -6  15   6      868.85     1014.25    173.10 o 
  -3  15   6     7216.56     6446.46    376.64 o 
   0  15   6      126.10      261.79    300.44 o 
   3  15   6       16.80      112.79    130.77 o 
   6  15   6       21.59      120.91    155.02 o 
   9  15   6      188.37      413.15    389.84 o 
 -23  16   6      288.64      360.49    517.63 o 
 -20  16   6     1453.16     2174.03    314.23 o 
 -17  16   6      958.31     1520.35    245.21 o 
 -14  16   6    12059.76    12159.80    398.40 o 
 -11  16   6     2114.72     2260.68    288.30 o 
  -8  16   6     2610.20     2844.22    418.78 o 
  -5  16   6      118.36      108.13     70.60 o 
  -2  16   6    14252.35    15523.19    617.83 o 
   1  16   6     5888.44     6434.57    788.29 o 
   4  16   6     1395.72     1915.13    237.99 o 
   7  16   6      883.99     1111.19    512.94 o 
 -25  17   6      611.40      795.52   1138.77 o 
 -22  17   6     1619.56     2286.84    331.27 o 
 -19  17   6      434.71     1186.19    262.95 o 
 -16  17   6     4162.10     4270.66    297.09 o 
 -13  17   6     9526.95     9081.67    270.47 o 
 -10  17   6     3250.32     3115.05    338.63 o 
  -7  17   6       48.12      227.97    378.97 o 
  -4  17   6    11055.55    10175.09    296.04 o 
  -1  17   6      153.06      285.20    381.77 o 
   2  17   6       48.98       71.13     69.86 o 
   5  17   6      972.36     1044.90    127.91 o 
   8  17   6      330.41      669.66    712.31 o 
 -24  18   6      841.70      754.60     70.74 o 
 -21  18   6       28.58       87.82     69.82 o 
 -18  18   6      429.51      695.09    552.87 o 
 -15  18   6     5047.71     5463.06    674.50 o 
 -12  18   6    12233.80    12597.50    309.75 o 
  -9  18   6    12080.57    12381.31    467.16 o 
  -6  18   6     9323.14     9351.97   1035.95 o 
  -3  18   6      758.15      809.79    487.85 o 
   0  18   6      258.39      353.49    206.16 o 
   3  18   6      631.28      591.08    107.46 o 
   6  18   6     1794.07     1482.79    227.37 o 
 -23  19   6        2.70      110.80    245.57 o 
 -20  19   6        9.30       13.43     37.02 o 
 -17  19   6      697.65      736.31     91.73 o 
 -14  19   6      305.16      332.93     37.60 o 
 -11  19   6     6570.47     6585.25    541.96 o 
  -8  19   6      953.08     1006.01    659.28 o 
  -5  19   6       14.03       99.26    176.65 o 
  -2  19   6      552.93      661.70    359.09 o 
   1  19   6     1856.64     1608.01    426.92 o 
   4  19   6      659.99      616.44     67.03 o 
 -22  20   6     1647.32     2192.21    412.44 o 
 -19  20   6       25.82      216.16    371.37 o 
 -16  20   6       55.90      261.79    355.54 o 
 -13  20   6     4896.93     5010.02    408.80 o 
 -10  20   6     7384.28     6444.41    486.43 o 
  -7  20   6       10.14       64.50    170.26 o 
  -4  20   6      743.98      634.08    257.62 o 
  -1  20   6      352.59      830.02    879.50 o 
   2  20   6       57.72      403.41    434.02 o 
 -21  21   6       45.19      188.95    173.62 o 
 -18  21   6      326.12      545.80    241.10 o 
 -15  21   6       52.84       42.78    183.41 o 
 -12  21   6      965.55      904.56    406.19 o 
  -9  21   6      202.71      200.43    265.13 o 
  -6  21   6      183.68      389.81    731.97 o 
  -3  21   6       37.93      125.57    322.35 o 
   0  21   6      582.21     1274.94    772.36 o 
 -20  22   6      430.87      704.06    785.02 o 
 -17  22   6      241.00      244.21    295.86 o 
 -14  22   6      304.89      371.62    293.10 o 
 -11  22   6      763.27      748.22    139.39 o 
  -8  22   6       23.17      159.71    223.59 o 
  -5  22   6        6.29       48.48    165.32 o 
  -2  22   6        7.14      225.42    766.14 o 
 -19  23   6      313.59      636.29    538.82 o 
 -16  23   6      768.75      989.54    926.31 o 
 -13  23   6      939.65     1852.32    506.79 o 
 -10  23   6       47.58      148.01    647.19 o 
  -7  23   6     1943.50     2398.65    773.19 o 
  -4  23   6      209.74      220.56    219.08 o 
 -18  24   6        9.65      243.72    659.38 o 
 -15  24   6        1.90      168.78    206.49 o 
 -12  24   6      651.24      650.24    139.47 o 
  -9  24   6        2.54       40.36    571.27 o 
  -6  24   6       94.30      392.19    393.18 o 
 -17  25   6      728.23     1027.61    258.23 o 
 -14  25   6       74.59      130.55    583.35 o 
 -11  25   6       47.67      134.78    828.36 o 
  -8  25   6       73.00      286.09    371.67 o 
  -1   1   7    10005.98    10056.19    205.30 o 
  -3   2   7    47518.35    46577.71    344.70 o 
   0   2   7     9230.38     9468.95    690.25 o 
  -5   3   7     1083.74     1010.39     90.31 o 
  -2   3   7    66563.14    64823.23    384.19 o 
   1   3   7    15405.72    16348.06    407.82 o 
  -7   4   7    31696.72    30808.82    337.69 o 
  -4   4   7    20354.46    20070.35    667.47 o 
  -1   4   7     4011.41     4331.24    272.98 o 
   2   4   7    35421.72    34134.51    797.82 o 
  -9   5   7      101.11      516.88    404.63 o 
  -6   5   7    31729.68    32202.61    423.61 o 
  -3   5   7     1346.82     1253.16    156.99 o 
   0   5   7        9.82      403.01    156.22 o 
   3   5   7     3889.33     3760.40    319.08 o 
 -11   6   7     5325.71     5361.70    183.67 o 
  -8   6   7     1638.60     1475.76    302.94 o 
  -5   6   7     3537.43     3407.35    387.96 o 
  -2   6   7    21444.30    20207.06    208.09 o 
   1   6   7       21.31      149.33    427.88 o 
   4   6   7     2292.21     3865.64    361.88 o 
 -13   7   7      165.22      419.58    389.21 o 
 -10   7   7     3924.20     3704.27    101.55 o 
  -7   7   7    16511.80    16023.58    285.37 o 
  -4   7   7    30853.03    30388.37    392.76 o 
  -1   7   7     3402.39     3738.81    495.36 o 
   2   7   7     4958.41     5216.93    378.58 o 
   5   7   7    38171.12    36793.62    772.42 o 
 -15   8   7      427.22      444.89     68.37 o 
 -12   8   7     1863.58     1679.23    151.52 o 
  -9   8   7    10688.57     9701.62    168.16 o 
  -6   8   7    14906.89    15150.10    940.97 o 
  -3   8   7    13970.74    12905.69    306.19 o 
   0   8   7    12461.35    12288.04    280.09 o 
   3   8   7     2435.31     2317.73    316.86 o 
   6   8   7     4835.21     6807.91    757.66 o 
 -17   9   7     2310.75     2365.87    229.02 o 
 -14   9   7    10304.10     9550.30    124.61 o 
 -11   9   7      719.73      695.42     30.09 o 
  -8   9   7     5014.57     5084.12    128.57 o 
  -5   9   7    23441.93    22816.12   1076.58 o 
  -2   9   7      125.31      341.25    482.84 o 
   1   9   7      835.72     1458.79    629.36 o 
   4   9   7     6793.73     6330.73    208.48 o 
   7   9   7     1935.16     1831.63     81.37 o 
 -19  10   7     3361.92     3238.45    323.55 o 
 -16  10   7      118.36      597.08    179.41 o 
 -13  10   7     5062.18     5301.32    335.78 o 
 -10  10   7     5950.50     7207.96    511.24 o 
  -7  10   7     7250.77     7446.16    142.60 o 
  -4  10   7    67028.51    62493.48   2135.87 o 
  -1  10   7    14480.75    16159.56    908.99 o 
   2  10   7    26450.68    24687.39    471.04 o 
   5  10   7      905.40     1112.02    357.31 o 
   8  10   7     4044.32     4122.82    241.04 o 
 -21  11   7      395.36      470.09     57.86 o 
 -18  11   7      804.88      810.04     62.13 o 
 -15  11   7     1448.39     1288.48    186.28 o 
 -12  11   7      835.54      956.60    248.33 o 
  -9  11   7     5453.87     5891.04    380.71 o 
  -6  11   7    24923.85    24944.72    352.19 o 
  -3  11   7     3630.20     3701.19    278.93 o 
   0  11   7     4514.26     4888.19    254.66 o 
   3  11   7     7032.93     6895.94    403.46 o 
   6  11   7     3466.60     3226.00    474.80 o 
   9  11   7      330.71      600.61    383.03 o 
 -23  12   7      123.75      245.24    132.97 o 
 -20  12   7     1372.22     1904.76    301.41 o 
 -17  12   7      900.66     1258.13    330.02 o 
 -14  12   7    23601.42    21666.63    882.10 o 
 -11  12   7     4793.03     5067.73    489.11 o 
  -8  12   7      158.83     1150.00    420.60 o 
  -5  12   7     1863.06     1853.60    165.32 o 
  -2  12   7     2214.17     2163.92    222.85 o 
   1  12   7    17503.02    17383.22    377.70 o 
   4  12   7    15685.72    14707.71    344.51 o 
   7  12   7       19.07       74.26    255.41 o 
  10  12   7       47.24       92.33    133.19 o 
 -25  13   7       27.02      200.14    459.76 o 
 -22  13   7     1859.14     1998.84    305.22 o 
 -19  13   7      826.61     1418.23    293.66 o 
 -16  13   7      101.01      274.57     70.08 o 
 -13  13   7     1170.95     1850.45    404.93 o 
 -10  13   7     1642.00     1637.95     48.63 o 
  -7  13   7     7057.57     6647.78    181.79 o 
  -4  13   7    17683.47    17810.41   1208.47 o 
  -1  13   7     1240.81     1274.30     83.05 o 
   2  13   7     1993.57     1897.46    149.32 o 
   5  13   7     2109.13     1852.57    271.93 o 
   8  13   7      168.87      335.04    119.01 o 
  11  13   7     1110.30     1352.92    411.17 o 
 -24  14   7      408.62      699.82    287.06 o 
 -21  14   7     1555.69     2016.25    343.80 o 
 -18  14   7      664.07      741.56    388.03 o 
 -15  14   7        7.11      269.34    232.11 o 
 -12  14   7     3544.79     3930.18    420.55 o 
  -9  14   7     3575.71     3391.25    225.90 o 
  -6  14   7     2696.72     2838.82    285.13 o 
  -3  14   7       40.78      648.38    342.19 o 
   0  14   7     2797.74     3003.85    268.33 o 
   3  14   7      216.57      234.72     79.96 o 
   6  14   7     2164.79     2733.79    496.91 o 
   9  14   7       39.94      179.11    214.78 o 
 -23  15   7      104.22      147.60     66.03 o 
 -20  15   7      692.91      800.37    442.31 o 
 -17  15   7     4086.77     3903.62    300.95 o 
 -14  15   7      321.29      538.46    424.98 o 
 -11  15   7     2166.41     2380.05    213.69 o 
  -8  15   7       21.79       68.15     65.89 o 
  -5  15   7     7020.49     7402.81    401.44 o 
  -2  15   7       43.13      220.81    202.87 o 
   1  15   7     2869.00     2945.38    415.23 o 
   4  15   7       24.80      177.15    133.50 o 
   7  15   7      876.65     1375.19    499.46 o 
  10  15   7       38.70      229.79    292.54 o 
 -22  16   7      799.14     1673.61    395.60 o 
 -19  16   7      143.22      129.78     35.52 o 
 -16  16   7       65.75      267.14    128.83 o 
 -13  16   7      572.68     1073.90    238.75 o 
 -10  16   7     2887.00     2608.31    183.74 o 
  -7  16   7      493.01      704.74    362.34 o 
  -4  16   7     4053.84     3821.74    164.19 o 
  -1  16   7     2101.35     2401.17    551.58 o 
   2  16   7       18.01      399.22    531.54 o 
   5  16   7      262.09      428.84    297.02 o 
   8  16   7      725.56      638.58    318.72 o 
 -24  17   7       64.42       70.72     51.88 o 
 -21  17   7      150.13      109.16     47.10 o 
 -18  17   7     1240.80     1357.50    118.37 o 
 -15  17   7     2063.03     2479.63    156.17 o 
 -12  17   7     2364.36     2353.91     97.71 o 
  -9  17   7     5003.03     5076.04    210.90 o 
  -6  17   7       71.65      123.68    592.57 o 
  -3  17   7    10333.40     9735.37    358.82 o 
   0  17   7      489.88      636.63    262.01 o 
   3  17   7       70.66      152.53    139.54 o 
   6  17   7     1218.99     1376.02    233.72 o 
 -23  18   7       31.83      514.07   1386.58 o 
 -20  18   7      666.12     2030.92    791.32 o 
 -17  18   7     1079.14     1121.00    491.83 o 
 -14  18   7      787.61     1453.72    320.49 o 
 -11  18   7     4822.24     5339.16    785.99 o 
  -8  18   7     5588.35     5739.61    858.06 o 
  -5  18   7       21.69       30.70    575.10 o 
  -2  18   7     4103.64     3644.80    180.29 o 
   1  18   7     2830.48     2646.95    340.26 o 
   4  18   7     2213.44     2011.71    125.99 o 
 -22  19   7      690.19      848.45    313.16 o 
 -19  19   7     1030.50      964.44    125.95 o 
 -16  19   7       20.73      634.16    283.72 o 
 -13  19   7     2436.49     2567.95    500.51 o 
 -10  19   7      273.31      289.16    351.63 o 
  -7  19   7      803.96     1228.93    447.35 o 
  -4  19   7      516.61      785.90    700.17 o 
  -1  19   7     1298.46     1593.40    241.39 o 
   2  19   7      991.39     1086.77    187.39 o 
 -21  20   7      926.87     1203.31    577.54 o 
 -18  20   7       22.46      117.35    276.13 o 
 -15  20   7     2139.21     2296.02    539.73 o 
 -12  20   7     6860.93     6913.89    754.76 o 
  -9  20   7     2050.49     1864.46    169.72 o 
  -6  20   7     6859.70     6140.45    621.33 o 
  -3  20   7     2276.18     2057.36    192.06 o 
   0  20   7       10.33      380.85    400.58 o 
   3  20   7       22.64      119.99    782.79 o 
 -20  21   7     1144.94     1071.43    115.48 o 
 -17  21   7        0.69       83.39    301.51 o 
 -14  21   7        2.75      115.91    138.40 o 
 -11  21   7     1633.68     1996.95    266.33 o 
  -8  21   7       28.91       44.52     86.08 o 
  -5  21   7      350.22      688.58    297.33 o 
  -2  21   7      852.68     1207.54    735.58 o 
   1  21   7      249.26      325.20    243.30 o 
 -19  22   7      230.13      330.72    348.43 o 
 -16  22   7       10.17       95.99    751.84 o 
 -13  22   7      328.41      515.46    781.39 o 
 -10  22   7     2405.48     2237.28    269.71 o 
  -7  22   7     1680.38     1853.90    503.95 o 
  -4  22   7       10.02      270.79    275.31 o 
  -1  22   7        0.52      307.74    522.16 o 
 -18  23   7       89.29      177.43     69.28 o 
 -15  23   7      434.77     1105.15    798.93 o 
 -12  23   7     1592.14     1828.11    648.97 o 
  -9  23   7      564.68     1100.43    377.91 o 
  -6  23   7      419.60      384.47    303.50 o 
  -3  23   7       63.52      481.22    897.68 o 
 -17  24   7       94.22      331.21    540.31 o 
 -14  24   7      317.28      529.30    458.75 o 
 -11  24   7        2.92      269.24    457.18 o 
  -8  24   7       20.43      175.77    476.45 o 
 -13  25   7      522.74      629.11    749.56 o 
 -10  25   7      226.79      221.27     46.83 o 
   0   1   8    82618.95    77312.65    363.02 o 
  -2   2   8    26887.85    23937.03    967.66 o 
   1   2   8      925.48     1756.31    252.75 o 
  -4   3   8    38436.81    35396.57   1118.98 o 
  -1   3   8    20043.93    18127.87    677.13 o 
   2   3   8    12899.11    12890.70    627.49 o 
  -6   4   8   101208.79    95243.60   1753.37 o 
  -3   4   8     2330.19     2517.03    351.80 o 
   0   4   8    11709.31    13022.29    521.47 o 
   3   4   8      808.07      843.70    221.11 o 
  -8   5   8     1543.15     1661.25    140.78 o 
  -5   5   8     3304.28     4575.30    390.16 o 
  -2   5   8    19222.56    17928.35    706.89 o 
   1   5   8       37.62      142.80    226.85 o 
   4   5   8    40867.33    38687.31    761.80 o 
 -10   6   8     5433.91     5140.92    291.01 o 
  -7   6   8     1612.42     2014.02    293.24 o 
  -4   6   8    70931.83    64837.62    748.02 o 
  -1   6   8     3352.18     3140.81    127.44 o 
   2   6   8    16832.40    17307.05    289.15 o 
   5   6   8     2582.48     2657.21    487.55 o 
 -12   7   8     7241.41     6962.50    228.46 o 
  -9   7   8        9.82      102.10     48.94 o 
  -6   7   8     6668.44     8053.06    519.91 o 
  -3   7   8    22010.15    24410.69    646.34 o 
   0   7   8     5519.28     5924.80    341.64 o 
   3   7   8     6620.54     6506.26    196.56 o 
   6   7   8      196.47      454.63    142.87 o 
 -14   8   8      124.35      327.11    201.26 o 
 -11   8   8      768.31     1733.98    355.58 o 
  -8   8   8      551.34      731.09    105.60 o 
  -5   8   8    19809.23    20810.32    523.55 o 
  -2   8   8    17519.63    16264.23    833.17 o 
   1   8   8       52.92      247.80    149.47 o 
   4   8   8    14713.66    13298.03    438.54 o 
   7   8   8     6251.35     6022.78    185.74 o 
 -16   9   8     2244.91     2321.18    136.41 o 
 -13   9   8    11705.50    12014.39    593.22 o 
 -10   9   8      148.10      323.03    126.85 o 
  -7   9   8     5053.31     4907.54    583.75 o 
  -4   9   8     3359.08     3775.72    409.77 o 
  -1   9   8     1237.12     1768.59    374.73 o 
   2   9   8     3987.19     3708.43    271.20 o 
   5   9   8     8241.72     8620.66    907.11 o 
   8   9   8     3256.35     3377.80    365.55 o 
 -18  10   8      927.71     1464.69    395.82 o 
 -15  10   8     4493.68     4866.72    268.50 o 
 -12  10   8    22043.62    21824.06    361.74 o 
  -9  10   8       51.63       88.15     93.59 o 
  -6  10   8     1997.58     1957.48    312.40 o 
  -3  10   8       44.88      453.19    783.87 o 
   0  10   8    15968.54    14874.74     65.35 o 
   3  10   8     4909.52     4501.76    240.96 o 
   6  10   8    13287.50    14301.85    362.47 o 
   9  10   8      163.00      162.91     69.94 o 
 -20  11   8      964.15     1024.71    206.92 o 
 -17  11   8      304.95      392.79    653.13 o 
 -14  11   8       27.02       33.19     37.45 o 
 -11  11   8      172.82      225.56     45.94 o 
  -8  11   8     3583.53     3577.90    317.93 o 
  -5  11   8     6398.78     6778.11    329.79 o 
  -2  11   8     4874.18     6526.08    871.34 o 
   1  11   8     1033.68     1042.63    102.79 o 
   4  11   8       86.77      526.90    661.85 o 
   7  11   8      184.26      356.31    236.42 o 
  10  11   8      490.49      515.80    252.40 o 
 -22  12   8     2274.12     2741.59    228.66 o 
 -19  12   8       46.54      299.64    107.21 o 
 -16  12   8       63.07       41.38    122.84 o 
 -13  12   8      710.45     1132.13    156.36 o 
 -10  12   8    16569.02    18302.79    492.22 o 
  -7  12   8    20635.01    19741.69    779.31 o 
  -4  12   8     9786.73     9373.80    264.81 o 
  -1  12   8        8.45      114.46     79.28 o 
   2  12   8    14754.32    15278.20    641.30 o 
   5  12   8        8.41       35.25    248.20 o 
   8  12   8     4106.16     4181.79    298.98 o 
  11  12   8       17.25      222.98    417.33 o 
 -24  13   8        0.70      189.71    188.74 o 
 -21  13   8      501.61      813.79    538.97 o 
 -18  13   8      327.38      361.72    156.33 o 
 -15  13   8      466.14      613.79    391.76 o 
 -12  13   8     5897.37     5901.35    182.25 o 
  -9  13   8     2068.73     1820.53    168.35 o 
  -6  13   8      324.31      369.63     75.05 o 
  -3  13   8     1633.98     2415.79    807.03 o 
   0  13   8      651.35     1588.52    432.30 o 
   3  13   8     3837.80     3500.01    133.50 o 
   6  13   8      482.86     1114.23    336.40 o 
   9  13   8     3838.36     3659.88    315.03 o 
 -23  14   8      876.08     1144.97    180.69 o 
 -20  14   8     5767.76     5367.08    171.98 o 
 -17  14   8      592.20     1042.43    215.90 o 
 -14  14   8     1675.18     1552.88    169.66 o 
 -11  14   8      734.41     1026.41    477.03 o 
  -8  14   8     9720.03     9175.21    236.65 o 
  -5  14   8       14.59      380.36    430.77 o 
  -2  14   8    10866.20    10388.79    327.08 o 
   1  14   8        4.65       43.27    486.04 o 
   4  14   8      364.58      588.14    487.64 o 
   7  14   8      359.30      342.99     99.17 o 
  10  14   8       23.26      201.10    137.70 o 
 -22  15   8      169.46      163.25     48.18 o 
 -19  15   8      282.40      279.94    107.77 o 
 -16  15   8     3803.53     3824.58    434.66 o 
 -13  15   8      161.65      156.21    172.74 o 
 -10  15   8     2358.84     3188.76    294.81 o 
  -7  15   8     1327.41     1382.53    269.57 o 
  -4  15   8      329.98      906.56    612.79 o 
  -1  15   8     2595.44     2357.03    374.04 o 
   2  15   8      182.11      343.59    657.06 o 
   5  15   8      109.58      422.88    297.46 o 
   8  15   8      707.28      701.24    450.38 o 
 -24  16   8      250.98      294.52    175.72 o 
 -21  16   8       55.93       80.02    100.08 o 
 -18  16   8       18.97      104.60    204.84 o 
 -15  16   8      170.58      266.63    131.72 o 
 -12  16   8     2450.18     2974.90    505.99 o 
  -9  16   8      178.27      181.25    263.04 o 
  -6  16   8       43.98      195.92    133.51 o 
  -3  16   8     2154.46     2636.29    268.72 o 
   0  16   8     5596.97     5387.80    462.90 o 
   3  16   8        6.69       50.40    289.46 o 
   6  16   8     4135.60     3694.16    248.77 o 
 -23  17   8        0.69      128.43    294.59 o 
 -20  17   8     1080.57     1054.13    118.43 o 
 -17  17   8     1868.06     3218.44    537.93 o 
 -14  17   8       30.14      115.87    136.03 o 
 -11  17   8     1644.55     1455.70    385.09 o 
  -8  17   8      190.55      332.27    616.77 o 
  -5  17   8     1622.25     2342.69    463.43 o 
  -2  17   8     3708.32     3809.58    489.26 o 
   1  17   8      121.49      297.41    241.23 o 
   4  17   8     1001.72     1909.63    337.47 o 
   7  17   8      142.15      287.83    316.65 o 
 -22  18   8      283.69      753.38    245.25 o 
 -19  18   8       52.74      301.83    422.08 o 
 -16  18   8      263.92      429.54    638.64 o 
 -13  18   8      511.97      561.26    376.81 o 
 -10  18   8     7607.73     7159.78    209.98 o 
  -7  18   8      299.81      388.91    417.61 o 
  -4  18   8    11374.65    12266.47    624.87 o 
  -1  18   8     6251.97     6117.95    465.55 o 
   2  18   8     2428.96     2970.02    962.15 o 
   5  18   8      893.87      681.56    232.87 o 
 -21  19   8      781.90      828.84    175.61 o 
 -18  19   8        1.71      259.77    271.13 o 
 -15  19   8        5.48      446.75    903.70 o 
 -12  19   8       94.02      300.81    175.78 o 
  -9  19   8      338.15      388.64    273.64 o 
  -6  19   8       74.01      101.43    102.83 o 
  -3  19   8       29.15      225.65    893.02 o 
   0  19   8     1909.96     2337.70    437.64 o 
   3  19   8        6.36       24.98    107.50 o 
 -20  20   8     2442.45     2245.54    266.65 o 
 -17  20   8     1043.08     1858.27    541.51 o 
 -14  20   8     7071.80     6363.03    512.03 o 
 -11  20   8      646.07     1274.26    250.53 o 
  -8  20   8     6401.24     6140.27    342.41 o 
  -5  20   8     4373.12     4088.44    607.95 o 
  -2  20   8     5700.39     5183.31    482.42 o 
   1  20   8     1170.86     1131.93    543.82 o 
 -19  21   8      201.52      374.31    293.18 o 
 -16  21   8      171.92      442.73    671.19 o 
 -13  21   8      880.20     1818.53    571.64 o 
 -10  21   8     1782.62     2243.53    378.97 o 
  -7  21   8      806.64      989.62    222.52 o 
  -4  21   8      133.63      243.50    543.70 o 
  -1  21   8      149.07      471.18    570.37 o 
 -18  22   8     1052.08     1071.43    240.74 o 
 -15  22   8      221.50      216.06     26.53 o 
 -12  22   8     2385.73     2610.59    297.33 o 
  -9  22   8      148.16      215.89    380.42 o 
  -6  22   8      487.82      693.49    675.59 o 
  -3  22   8      369.53      496.41    171.89 o 
 -17  23   8      238.56      446.08    658.10 o 
 -14  23   8      279.07      254.04     44.70 o 
 -11  23   8      749.57     1252.71    500.21 o 
  -8  23   8     1109.74     1174.92    578.58 o 
  -5  23   8       20.02      103.18    129.09 o 
 -16  24   8      208.34      407.37    282.13 o 
 -13  24   8      204.91      411.74    423.66 o 
 -10  24   8       75.97      408.78    606.86 o 
  -7  24   8       51.05      156.22    205.41 o 
   0   0   9    22123.43    24284.73   1525.71 o 
   1   1   9    11617.45    12377.58    577.40 o 
  -1   2   9     1608.64     2473.20    340.25 o 
   2   2   9    49392.57    46844.11    582.55 o 
  -3   3   9    13354.84    15703.57    389.80 o 
   0   3   9    19103.73    20759.17    490.31 o 
   3   3   9      999.73     1499.74    239.04 o 
  -5   4   9     8976.92     9327.76    217.51 o 
  -2   4   9    68591.75    64391.91   1800.68 o 
   1   4   9    40094.18    38985.35    477.28 o 
   4   4   9     8711.89     9879.41    759.83 o 
  -7   5   9     1250.28     1874.50    190.45 o 
  -4   5   9    23650.44    23393.28    738.51 o 
  -1   5   9    43848.04    41341.85    446.92 o 
   2   5   9     5162.39     5207.31    233.29 o 
   5   5   9     3797.82     4002.11    365.40 o 
  -9   6   9    12427.36    11894.22    756.17 o 
  -6   6   9    32030.43    29501.12    279.23 o 
  -3   6   9     2979.61     3953.65    507.81 o 
   0   6   9     1126.35     2158.58    364.89 o 
   3   6   9     2140.90     2251.02    320.91 o 
   6   6   9     2003.78     1953.63    240.66 o 
 -11   7   9      683.83      890.52    177.99 o 
  -8   7   9        6.05       57.39     49.83 o 
  -5   7   9     7731.67     8474.77    446.55 o 
  -2   7   9      334.98      393.04    106.42 o 
   1   7   9     2322.91     1995.30    532.28 o 
   4   7   9     8111.00     9474.50    406.94 o 
   7   7   9       28.56      229.81    404.92 o 
 -13   8   9      395.24      629.32    289.68 o 
 -10   8   9     3890.68     3488.78    170.87 o 
  -7   8   9     8847.53     9972.21    600.38 o 
  -4   8   9      925.44     1230.57    305.76 o 
  -1   8   9     2053.93     2096.60    117.02 o 
   2   8   9     3144.77     4188.36    398.72 o 
   5   8   9     3355.51     3676.45    598.05 o 
   8   8   9      154.10      309.32     72.83 o 
 -15   9   9     6569.26     6315.26    143.86 o 
 -12   9   9       15.43      195.77    189.34 o 
  -9   9   9     1679.36     1691.92    231.67 o 
  -6   9   9    12356.03    11798.21    933.45 o 
  -3   9   9     5727.69     5746.54    480.48 o 
   0   9   9    12693.77    14003.05    411.77 o 
   3   9   9      582.85      731.26    273.35 o 
   6   9   9      120.05      232.98    185.93 o 
   9   9   9      335.45      277.64     46.94 o 
 -17  10   9       51.30      186.21    286.59 o 
 -14  10   9     1420.51     1770.94    221.05 o 
 -11  10   9     1358.19     1376.08    101.46 o 
  -8  10   9    10878.71    11632.26    799.77 o 
  -5  10   9        9.99       82.98    284.92 o 
  -2  10   9     4011.84     3540.23    341.34 o 
   1  10   9     6844.65     6017.80    241.71 o 
   4  10   9     2729.94     2953.26    468.33 o 
   7  10   9     4712.05     5371.36    466.49 o 
  10  10   9     3116.69     3280.79    209.92 o 
 -19  11   9     2717.82     2574.11    146.37 o 
 -16  11   9      364.89      661.84    675.25 o 
 -13  11   9    19933.11    19570.04    408.85 o 
 -10  11   9     8152.83     8092.21    234.20 o 
  -7  11   9      843.10      769.66     37.02 o 
  -4  11   9    11049.61    11454.34    550.61 o 
  -1  11   9     1837.89     2384.24    270.22 o 
   2  11   9      708.48      923.43    447.53 o 
   5  11   9      208.83      296.82    367.42 o 
   8  11   9     1613.66     1603.97    149.08 o 
  11  11   9        1.30       45.88    226.25 o 
 -21  12   9      460.83      613.01    395.54 o 
 -18  12   9       52.77      151.30    165.62 o 
 -15  12   9       15.48      117.07    192.99 o 
 -12  12   9     4061.77     3854.26    314.94 o 
  -9  12   9    15374.93    15010.17    320.74 o 
  -6  12   9    15909.97    16632.14    805.33 o 
  -3  12   9      618.99      718.69    209.82 o 
   0  12   9    18531.96    20232.41    692.58 o 
   3  12   9     5865.13     5887.86    212.85 o 
   6  12   9     7248.21     6845.48    506.77 o 
   9  12   9     3145.37     3118.72     73.52 o 
  12  12   9     1259.57     1779.57    520.30 o 
 -23  13   9      774.15      882.95    174.77 o 
 -20  13   9     2654.02     2761.44    284.29 o 
 -17  13   9        4.07      159.54    161.60 o 
 -14  13   9     3390.14     3235.17    109.14 o 
 -11  13   9      117.53      134.04     37.36 o 
  -8  13   9      966.64     1033.83    155.46 o 
  -5  13   9     8679.76     8961.90    491.96 o 
  -2  13   9     8956.58     8223.71   1195.79 o 
   1  13   9      641.39      636.56    105.16 o 
   4  13   9     7674.91     7387.88    369.07 o 
   7  13   9     1692.17     1736.07     49.92 o 
  10  13   9      142.57      137.72    129.06 o 
 -22  14   9     1660.77     2193.94    475.51 o 
 -19  14   9       35.69      111.94    233.74 o 
 -16  14   9      200.78      576.80    521.69 o 
 -13  14   9        5.81       30.14     46.27 o 
 -10  14   9     1647.93     1688.38    124.92 o 
  -7  14   9     2429.09     3243.46    408.05 o 
  -4  14   9     6200.52     5557.92    128.04 o 
  -1  14   9     2191.35     2707.31    442.04 o 
   2  14   9      692.76      856.95    210.07 o 
   5  14   9        1.37      288.97    330.62 o 
   8  14   9      105.45      601.13    291.59 o 
 -21  15   9       39.17      113.58    312.56 o 
 -18  15   9       13.21       91.20    785.50 o 
 -15  15   9        1.61      110.99    302.34 o 
 -12  15   9     5280.50     5344.52    345.49 o 
  -9  15   9       21.05       48.91    110.29 o 
  -6  15   9      282.36      396.67    341.96 o 
  -3  15   9     3050.18     3782.28    631.34 o 
   0  15   9      253.50      526.59    171.22 o 
   3  15   9      150.05      138.07    139.30 o 
   6  15   9      325.62      332.73    172.63 o 
 -23  16   9        1.50       80.83    283.10 o 
 -20  16   9     3089.49     3077.96    539.86 o 
 -17  16   9     2855.09     2574.86    612.22 o 
 -14  16   9       92.80      657.98    344.65 o 
 -11  16   9     1252.75     1264.17    167.99 o 
  -8  16   9      142.20      483.32    384.89 o 
  -5  16   9      874.76     1716.48    756.42 o 
  -2  16   9    10291.52     9137.25    250.66 o 
   1  16   9      127.02      171.94    190.30 o 
   4  16   9     1398.50     1127.13    240.86 o 
   7  16   9        0.67       49.59    138.53 o 
 -22  17   9      885.24     1027.08    737.23 o 
 -19  17   9     1914.56     2494.91    419.23 o 
 -16  17   9       39.60      378.40    377.08 o 
 -13  17   9     3195.93     2868.58    400.64 o 
 -10  17   9      777.65      794.88     57.13 o 
  -7  17   9      854.91     1080.40    231.53 o 
  -4  17   9     3251.51     3272.45    286.78 o 
  -1  17   9      187.10      279.00     69.21 o 
   2  17   9      426.23      368.31     72.03 o 
   5  17   9      382.29      352.74    141.88 o 
 -21  18   9      560.97      828.47    334.19 o 
 -18  18   9     1353.90     2295.14    699.10 o 
 -15  18   9       88.00      243.88    316.67 o 
 -12  18   9     7868.50     7166.30    102.94 o 
  -9  18   9      619.60      686.70    173.56 o 
  -6  18   9      901.03      976.77    203.09 o 
  -3  18   9     1653.53     2112.43    534.84 o 
   0  18   9     1445.59     2265.66    541.60 o 
   3  18   9     2627.70     2739.88    253.63 o 
 -20  19   9       11.86      359.83    964.53 o 
 -17  19   9       11.14      151.66    795.03 o 
 -14  19   9      103.02      216.91    208.06 o 
 -11  19   9        3.42      390.74    864.53 o 
  -8  19   9     2660.07     2311.50    572.37 o 
  -5  19   9     1912.12     1917.09    850.85 o 
  -2  19   9     1644.71     2129.12    549.65 o 
   1  19   9        2.59       14.97    260.98 o 
 -19  20   9      117.96      343.85    465.67 o 
 -16  20   9     3577.65     3205.06    323.92 o 
 -13  20   9     1403.10     1239.59    128.94 o 
 -10  20   9     5538.13     4862.60    242.31 o 
  -7  20   9      402.88      485.67    487.45 o 
  -4  20   9     4206.80     4060.98    206.07 o 
  -1  20   9     1544.19     1473.75    338.99 o 
 -18  21   9     3165.30     3420.87    429.46 o 
 -15  21   9      378.02      386.97     59.18 o 
 -12  21   9     2105.90     2197.19    247.79 o 
  -9  21   9     1654.03     2555.21    540.19 o 
  -6  21   9      423.50      393.10     47.04 o 
  -3  21   9        5.36       65.20    676.56 o 
 -17  22   9     1667.69     1616.77    125.40 o 
 -14  22   9     1061.37     1976.04    843.98 o 
 -11  22   9        1.10       47.25    367.78 o 
  -8  22   9      872.36     1271.40    277.49 o 
  -5  22   9      492.45      662.63    462.84 o 
 -16  23   9      367.67      414.91     37.59 o 
 -13  23   9       54.48      133.22    107.59 o 
 -10  23   9      192.52      188.65     99.83 o 
  -7  23   9        9.48      452.23    633.56 o 
 -12  24   9      233.79      256.33    133.01 o 
  -1   1  10     1056.24     1048.41     46.65 o 
  -3   2  10     1441.38     1476.16    478.40 o 
   0   2  10     1669.97     1692.07    276.27 o 
  -5   3  10     2861.18     2903.84    264.62 o 
  -2   3  10       41.98      193.69    224.51 o 
   1   3  10      528.35      721.17    137.02 o 
  -7   4  10    45554.43    41224.79    453.05 o 
  -4   4  10    15545.98    16050.17    786.73 o 
  -1   4  10    22225.63    24493.05    414.03 o 
   2   4  10    42412.72    40179.43    557.00 o 
  -9   5  10     2641.86     2696.34    437.61 o 
  -6   5  10    34822.99    33217.95    531.87 o 
  -3   5  10     5944.34     6072.13    346.67 o 
   0   5  10     1036.66     1221.71    269.36 o 
   3   5  10     2552.28     2972.12    250.42 o 
 -11   6  10      486.59      761.17    402.55 o 
  -8   6  10    22030.32    21825.47    336.98 o 
  -5   6  10     4726.45     4963.16    364.59 o 
  -2   6  10    11934.51    11206.95    742.45 o 
   1   6  10    37304.13    36290.70    801.23 o 
   4   6  10      634.36     1629.00    529.60 o 
 -13   7  10     1455.45     1635.67    249.16 o 
 -10   7  10       79.59      115.30     67.28 o 
  -7   7  10      594.05      731.72    293.66 o 
  -4   7  10     4241.88     4365.59    146.84 o 
  -1   7  10    18904.64    20089.53    682.61 o 
   2   7  10     2589.36     3057.16    571.99 o 
   5   7  10     2555.70     3049.43    492.06 o 
 -15   8  10     1179.71     1133.35    107.82 o 
 -12   8  10    13525.15    14527.12    361.64 o 
  -9   8  10       92.96      322.04    445.62 o 
  -6   8  10     3786.15     3690.43    348.64 o 
  -3   8  10      225.16      436.52    165.82 o 
   0   8  10     1147.09     1502.98    531.19 o 
   3   8  10     1760.22     1555.68    290.69 o 
   6   8  10     3456.64     3960.90    399.30 o 
 -17   9  10      130.88      181.63     54.48 o 
 -14   9  10     4517.79     4669.28    305.66 o 
 -11   9  10    35652.58    32651.61   1249.57 o 
  -8   9  10     1728.16     1941.03    282.71 o 
  -5   9  10    11025.46    12753.95    526.21 o 
  -2   9  10     2839.99     3091.59    158.59 o 
   1   9  10     4382.65     4217.50    175.98 o 
   4   9  10     3348.78     3842.75    326.93 o 
   7   9  10     2504.95     2580.04    350.57 o 
 -19  10  10      116.33      646.57    299.99 o 
 -16  10  10     1376.28     1622.41    620.30 o 
 -13  10  10      121.24      267.54    103.22 o 
 -10  10  10    12422.27    14304.04    646.95 o 
  -7  10  10     1948.43     1946.66    151.74 o 
  -4  10  10    10161.49    11886.12    455.29 o 
  -1  10  10       21.81      133.02    326.06 o 
   2  10  10     3825.65     3823.18    174.76 o 
   5  10  10     5821.14     5698.54    314.67 o 
   8  10  10     2802.28     3034.46    252.34 o 
 -21  11  10     3347.52     3286.44    303.95 o 
 -18  11  10      455.34      548.02    267.69 o 
 -15  11  10     1119.28     1543.35    257.18 o 
 -12  11  10     9965.10     9807.77    379.41 o 
  -9  11  10      662.69      806.41    430.23 o 
  -6  11  10     1645.82     1677.57     62.44 o 
  -3  11  10      463.90      704.42    512.59 o 
   0  11  10    20802.37    22122.78    645.01 o 
   3  11  10     6212.74     6152.92    329.78 o 
   6  11  10     7376.21     6744.82    512.33 o 
   9  11  10     1293.61     1249.43     99.32 o 
 -23  12  10      742.06      809.69    203.95 o 
 -20  12  10     5181.80     4648.28    221.06 o 
 -17  12  10      973.21     1314.46    320.26 o 
 -14  12  10      779.58     1735.89    637.88 o 
 -11  12  10     1060.98     1298.74    179.73 o 
  -8  12  10    12526.10    13313.10    695.09 o 
  -5  12  10     2896.45     3827.85    564.69 o 
  -2  12  10     8068.65     7864.47    408.41 o 
   1  12  10    15148.19    14965.37    451.14 o 
   4  12  10      572.84      601.97    436.16 o 
   7  12  10       21.04      151.73    103.92 o 
  10  12  10     3690.24     3827.86    579.13 o 
 -22  13  10       13.58      247.58    236.86 o 
 -19  13  10       46.21      126.82    173.29 o 
 -16  13  10     4355.65     5070.07    556.22 o 
 -13  13  10       34.33       87.69    194.35 o 
 -10  13  10    18099.81    18667.62    483.82 o 
  -7  13  10     2000.11     2165.10    136.81 o 
  -4  13  10     2452.20     2200.96    119.57 o 
  -1  13  10     1922.40     2456.23    263.10 o 
   2  13  10      677.80      651.72    191.03 o 
   5  13  10     1525.37     1763.51    248.82 o 
   8  13  10       79.80      300.44    531.17 o 
 -21  14  10     1074.17     1129.68    381.82 o 
 -18  14  10     6193.91     5654.10    258.07 o 
 -15  14  10     1920.15     2412.36    274.62 o 
 -12  14  10     3314.58     3754.73    342.73 o 
  -9  14  10     1243.93     1500.36    160.36 o 
  -6  14  10     4160.74     4388.11    256.34 o 
  -3  14  10     1593.68     1540.66    137.63 o 
   0  14  10     2237.91     2780.77    414.52 o 
   3  14  10        2.98      158.40    355.45 o 
   6  14  10      520.18     1085.57    602.22 o 
   9  14  10       89.42      187.66    323.26 o 
 -23  15  10       96.85      452.46    861.24 o 
 -20  15  10     1049.37     1006.83    143.98 o 
 -17  15  10      759.08     1164.63    517.27 o 
 -14  15  10     4046.74     3943.48    295.15 o 
 -11  15  10      110.36      231.22    367.01 o 
  -8  15  10      120.94      120.99    126.02 o 
  -5  15  10      306.71      376.52    192.65 o 
  -2  15  10     1028.35      949.81    469.17 o 
   1  15  10        3.50      271.49    255.55 o 
   4  15  10      419.30      529.89    344.65 o 
   7  15  10      975.93      982.35    511.22 o 
 -22  16  10      228.72      393.76    246.21 o 
 -19  16  10        1.80      334.05    451.94 o 
 -16  16  10     4694.89     4375.85    372.61 o 
 -13  16  10     1279.81     1797.33    626.08 o 
 -10  16  10     6145.72     5847.12    177.67 o 
  -7  16  10     1735.45     2577.99    354.82 o 
  -4  16  10      665.66      853.41    221.29 o 
  -1  16  10     1263.03     1227.77    129.34 o 
   2  16  10     2834.11     2718.68    198.85 o 
   5  16  10      713.32     1021.82    252.79 o 
 -21  17  10       64.31      118.47    137.76 o 
 -18  17  10       48.06       35.18     37.70 o 
 -15  17  10      147.30      154.41     70.31 o 
 -12  17  10      480.36      620.81    468.66 o 
  -9  17  10     3415.49     4084.49    386.29 o 
  -6  17  10     3770.91     4010.87    582.43 o 
  -3  17  10     1017.49     1705.99    420.09 o 
   0  17  10     1010.62     1382.41    238.78 o 
   3  17  10        1.36        6.42     46.87 o 
 -20  18  10       71.71      136.67    208.66 o 
 -17  18  10      547.69     1116.44    303.09 o 
 -14  18  10     2764.68     3157.31    650.14 o 
 -11  18  10        1.79       10.45     43.24 o 
  -8  18  10       17.25      199.45    362.83 o 
  -5  18  10      599.18      710.11    245.57 o 
  -2  18  10     3564.50     3659.37    292.34 o 
   1  18  10      484.94      394.11    104.75 o 
   4  18  10     1220.00     1235.96    238.85 o 
 -19  19  10      262.25      299.89    843.41 o 
 -16  19  10      274.16      370.20    362.22 o 
 -13  19  10      570.77      791.43    449.38 o 
 -10  19  10     1377.02     1509.41    558.93 o 
  -7  19  10      193.03      337.95    361.83 o 
  -4  19  10     3469.09     3158.43    227.79 o 
  -1  19  10      434.86      559.37    226.92 o 
   2  19  10      106.86      275.15    202.84 o 
 -18  20  10      881.90     1557.62    424.69 o 
 -15  20  10      994.75     1708.11    603.17 o 
 -12  20  10     4358.39     4358.54    394.39 o 
  -9  20  10       23.06       17.04     47.09 o 
  -6  20  10     2395.57     1980.50    164.60 o 
  -3  20  10       89.31       98.16    353.35 o 
   0  20  10     1385.19     1280.03    349.37 o 
 -17  21  10       26.75       23.78     66.03 o 
 -14  21  10      904.35     1134.24    222.87 o 
 -11  21  10      707.40     1359.61    531.17 o 
  -8  21  10      769.73      886.09    389.38 o 
  -5  21  10        4.59       29.82     67.06 o 
  -2  21  10      296.04      384.80    606.81 o 
 -16  22  10     1169.94      926.56    242.94 o 
 -13  22  10      211.19      188.49    537.27 o 
 -10  22  10     2437.21     2699.75    237.67 o 
  -7  22  10     1942.09     2371.83    261.34 o 
  -4  22  10      393.06      414.79    198.68 o 
 -15  23  10       28.69       57.17    128.92 o 
 -12  23  10      583.51      553.97    353.00 o 
  -9  23  10     1577.68     2141.58    280.56 o 
   0   1  11     3166.91     3311.54    115.09 o 
  -2   2  11    11434.71    13779.26    345.14 o 
   1   2  11    15246.17    14297.15    302.79 o 
  -4   3  11      358.53      401.06     93.19 o 
  -1   3  11     3104.93     3075.20    152.96 o 
   2   3  11     3362.53     3124.75    588.15 o 
  -6   4  11     5435.64     5324.25    995.28 o 
  -3   4  11      155.87      574.60    525.92 o 
   0   4  11    32807.04    31858.38    672.54 o 
   3   4  11       55.60      240.16    244.05 o 
  -8   5  11       71.75      326.52    480.03 o 
  -5   5  11      522.08      456.93     46.84 o 
  -2   5  11       10.37      208.63     99.68 o 
   1   5  11     3173.35     3290.50    154.06 o 
   4   5  11     2051.07     2119.53    222.10 o 
 -10   6  11    21514.35    19670.29   1229.09 o 
  -7   6  11    16728.72    17582.57    278.37 o 
  -4   6  11    13976.45    13751.49    589.86 o 
  -1   6  11     1146.07     1486.10    489.25 o 
   2   6  11    30070.88    29105.97    789.65 o 
   5   6  11     5612.53     5943.02    300.05 o 
 -12   7  11     3543.24     3597.17    616.77 o 
  -9   7  11       16.06      134.90    551.91 o 
  -6   7  11     8379.54     8359.93    278.28 o 
  -3   7  11    18877.98    18962.78    382.37 o 
   0   7  11    10106.82     9532.54    184.30 o 
   3   7  11      356.71      577.84    429.51 o 
   6   7  11      919.97     1141.21    595.89 o 
 -14   8  11     4306.70     4495.19    537.23 o 
 -11   8  11     6320.63     7864.35    799.83 o 
  -8   8  11     8960.02     9736.97    717.40 o 
  -5   8  11       25.91      462.29    524.51 o 
  -2   8  11    14163.07    14088.77   1431.90 o 
   1   8  11     2273.72     2145.56    242.42 o 
   4   8  11     8985.80     7957.91    689.13 o 
   7   8  11     3206.93     3290.77    279.59 o 
 -16   9  11     2943.54     2941.27    308.32 o 
 -13   9  11      321.72      723.05    841.80 o 
 -10   9  11      463.17      517.99     97.58 o 
  -7   9  11      471.55     1111.04    205.54 o 
  -4   9  11     3025.34     3221.05    461.05 o 
  -1   9  11     4794.56     4687.12    226.54 o 
   2   9  11     1525.83     1546.44    106.59 o 
   5   9  11       33.41      196.13    205.79 o 
   8   9  11      631.25     1372.59    379.03 o 
 -18  10  11      180.94      404.25    462.76 o 
 -15  10  11       14.00      300.26    109.31 o 
 -12  10  11    17112.16    15810.33   1622.66 o 
  -9  10  11       24.36      312.99    107.29 o 
  -6  10  11     6853.31     6447.17    210.34 o 
  -3  10  11     1532.62     1599.62     48.78 o 
   0  10  11      118.26      514.85    208.99 o 
   3  10  11     3401.27     4054.84    676.57 o 
   6  10  11     6912.45     6891.48    268.68 o 
   9  10  11       43.56      254.14    259.09 o 
 -20  11  11      517.82      423.09     98.15 o 
 -17  11  11      126.95      168.14     43.22 o 
 -14  11  11     3309.66     3423.53    391.84 o 
 -11  11  11      171.38     1570.55    569.84 o 
  -8  11  11      199.84      335.75    129.75 o 
  -5  11  11      892.52     1980.33    497.19 o 
  -2  11  11     5916.25     5800.14    451.57 o 
   1  11  11     9633.72     8674.20    572.90 o 
   4  11  11     9259.13     9701.27    302.45 o 
   7  11  11      162.51      175.01    699.76 o 
  10  11  11      582.03      567.84    241.63 o 
 -22  12  11     3434.92     3294.86    295.02 o 
 -19  12  11     1924.85     1979.26    237.15 o 
 -16  12  11     7507.55     7406.42    796.98 o 
 -13  12  11      565.66      538.20    337.48 o 
 -10  12  11     5847.33     5351.67    403.16 o 
  -7  12  11     3020.94     2737.08    351.81 o 
  -4  12  11    20916.35    19893.21    801.23 o 
  -1  12  11    24283.46    23585.46    536.93 o 
   2  12  11     1655.69     1849.07    145.36 o 
   5  12  11      463.15      910.30    674.60 o 
   8  12  11     1686.36     1973.29    354.80 o 
 -21  13  11      731.47      750.00    622.21 o 
 -18  13  11      786.73      940.31    215.24 o 
 -15  13  11      372.27      672.89    279.61 o 
 -12  13  11    14565.88    15359.28    585.22 o 
  -9  13  11     4582.16     4877.44    319.71 o 
  -6  13  11      673.79     1421.65    347.52 o 
  -3  13  11        7.52       72.42    424.52 o 
   0  13  11      957.34     1673.03    640.53 o 
   3  13  11     1862.28     1816.85    171.01 o 
   6  13  11     1428.97     1489.16    515.62 o 
   9  13  11       30.81      132.43    320.99 o 
 -20  14  11     1574.55     1648.44    239.60 o 
 -17  14  11     7321.83     7514.87   1154.31 o 
 -14  14  11    20677.90    20635.43    284.41 o 
 -11  14  11      385.11      558.15    269.06 o 
  -8  14  11     2197.68     3146.52    355.61 o 
  -5  14  11       26.77      155.61     91.23 o 
  -2  14  11     3172.94     2993.53    192.34 o 
   1  14  11     6244.34     6130.64    275.06 o 
   4  14  11     2493.73     2877.54    263.26 o 
   7  14  11      250.86      433.72    519.24 o 
 -22  15  11      333.98      522.18    173.52 o 
 -19  15  11      905.43     1645.73    424.92 o 
 -16  15  11       56.58      130.05     70.63 o 
 -13  15  11       15.20      154.65    156.41 o 
 -10  15  11      177.77      403.39    239.51 o 
  -7  15  11     2788.90     2746.81     69.05 o 
  -4  15  11       22.38      187.27     78.68 o 
  -1  15  11      749.81     1197.61    223.28 o 
   2  15  11       82.70      204.18    385.53 o 
   5  15  11      791.57     1227.28    135.55 o 
 -21  16  11      218.92      270.65     66.29 o 
 -18  16  11     2974.09     3052.39    544.87 o 
 -15  16  11      128.59     1154.66    512.15 o 
 -12  16  11     2655.45     2840.43    344.38 o 
  -9  16  11     1015.75     1008.23    414.70 o 
  -6  16  11      356.08      650.79    265.11 o 
  -3  16  11      299.31      386.81     65.49 o 
   0  16  11     1104.32     1729.21    329.61 o 
   3  16  11       12.95      156.86    166.83 o 
   6  16  11     1073.76      982.14    301.91 o 
 -20  17  11      553.93      792.59    586.01 o 
 -17  17  11       65.21      253.74   1032.00 o 
 -14  17  11       86.37      129.94     40.30 o 
 -11  17  11     4674.78     4574.82    255.26 o 
  -8  17  11       49.10      189.62    655.97 o 
  -5  17  11      817.10      964.66    446.81 o 
  -2  17  11     1147.59     1160.51    100.66 o 
   1  17  11      135.99      436.28    585.85 o 
   4  17  11       47.46       80.94     75.01 o 
 -19  18  11     3305.92     3523.41    686.01 o 
 -16  18  11       13.76       63.65    276.76 o 
 -13  18  11     1813.95     2311.94    245.74 o 
 -10  18  11      807.52     1000.32    452.55 o 
  -7  18  11     1134.48     1072.04    386.92 o 
  -4  18  11       17.80       88.68    107.10 o 
  -1  18  11     4769.07     5180.78    445.05 o 
   2  18  11      254.71      354.46    173.05 o 
 -18  19  11     1030.18     1344.99   1211.36 o 
 -15  19  11     1862.28     2100.05    670.73 o 
 -12  19  11      277.47      205.53    135.65 o 
  -9  19  11     1159.75     1581.77    387.95 o 
  -6  19  11     1299.73     1267.62    224.32 o 
  -3  19  11       65.97      192.92    157.76 o 
   0  19  11       82.30       79.92    103.54 o 
 -17  20  11       23.73      143.08    869.68 o 
 -14  20  11     1546.20     1237.16    210.86 o 
 -11  20  11     1106.84     1122.09    564.90 o 
  -8  20  11     3998.80     4610.10    457.25 o 
  -5  20  11     1105.99     1605.14    489.56 o 
  -2  20  11      659.37      659.94    192.18 o 
 -16  21  11      891.57      850.63     29.14 o 
 -13  21  11      243.53      535.15    662.82 o 
 -10  21  11      246.64      582.79    854.41 o 
  -7  21  11       14.30      134.81    140.16 o 
  -4  21  11       95.73       91.01    143.07 o 
 -15  22  11     1155.97     2187.81    506.74 o 
 -12  22  11      345.52      463.49    473.13 o 
  -9  22  11       22.90      164.76    308.23 o 
  -6  22  11     1471.57     1718.12    452.54 o 
   0   0  12     8229.87     8511.36    471.70 o 
   1   1  12     1487.15     1366.77    225.55 o 
  -1   2  12     1914.72     1741.56    236.18 o 
   2   2  12    26045.55    24395.40    459.92 o 
  -3   3  12     7646.98     7051.35    219.55 o 
   0   3  12     1169.76     1142.48     29.60 o 
   3   3  12      760.68     1578.27    609.51 o 
  -5   4  12    10625.79    12780.67    885.76 o 
  -2   4  12    30429.22    29625.91    458.46 o 
   1   4  12    25162.23    23780.19    659.41 o 
   4   4  12    40989.05    36801.51    237.65 o 
  -7   5  12      751.50      802.24    107.14 o 
  -4   5  12     3839.32     4086.85    282.61 o 
  -1   5  12       21.34       54.95    281.63 o 
   2   5  12     6334.59     7386.98    600.71 o 
   5   5  12     3371.96     3729.55    542.61 o 
  -9   6  12    24352.87    26247.35    772.20 o 
  -6   6  12      146.31      671.65    389.62 o 
  -3   6  12     7488.87     6500.66    502.09 o 
   0   6  12    21323.19    22251.01    396.64 o 
   3   6  12     1289.93     1183.80    266.84 o 
   6   6  12    18520.93    18586.05    737.19 o 
 -11   7  12      368.75      376.93    101.25 o 
  -8   7  12       21.09      232.38    158.41 o 
  -5   7  12      953.32     1240.69    414.61 o 
  -2   7  12     2843.68     2824.33    571.63 o 
   1   7  12      579.11      684.19    265.13 o 
   4   7  12    13128.74    12472.00    708.01 o 
   7   7  12     7767.92     7726.28    667.80 o 
 -13   8  12      603.25     1074.81    426.64 o 
 -10   8  12     2567.91     2492.14    349.38 o 
  -7   8  12     2672.25     2879.26    181.32 o 
  -4   8  12    20336.01    17841.54    644.00 o 
  -1   8  12     4839.75     4863.84    251.92 o 
   2   8  12     1151.81     1903.81    330.93 o 
   5   8  12       90.04      100.46    145.08 o 
   8   8  12      143.07      890.88    234.90 o 
 -15   9  12       82.06      471.61    594.49 o 
 -12   9  12     2413.78     3019.91    613.55 o 
  -9   9  12        3.64       79.96    169.46 o 
  -6   9  12     2044.38     1915.70    353.92 o 
  -3   9  12     8028.26     7750.56    164.92 o 
   0   9  12     1016.17     1258.03    556.95 o 
   3   9  12      706.38      792.62    106.11 o 
   6   9  12     2277.81     3012.67    606.40 o 
   9   9  12      210.77      237.99    201.54 o 
 -17  10  12      862.81     1349.68    337.71 o 
 -14  10  12     2199.34     2613.14    314.40 o 
 -11  10  12      704.92      910.61    606.75 o 
  -8  10  12     1074.95     1803.03    600.08 o 
  -5  10  12     3206.25     3118.06    267.82 o 
  -2  10  12     4149.73     3892.69    140.11 o 
   1  10  12     8148.28     7847.67    522.19 o 
   4  10  12     2294.87     2641.89    433.75 o 
   7  10  12      960.83     1223.12    594.88 o 
  10  10  12     2425.31     2237.08    451.79 o 
 -19  11  12     2317.93     2279.32    318.72 o 
 -16  11  12     1964.58     2076.61    794.43 o 
 -13  11  12      358.79      364.85    151.89 o 
 -10  11  12     5890.13     5114.48    261.61 o 
  -7  11  12    13914.45    15877.95    582.98 o 
  -4  11  12      718.78      901.71    324.65 o 
  -1  11  12     4400.20     4147.14    120.73 o 
   2  11  12       16.58       14.15    116.91 o 
   5  11  12       68.29      177.05    600.34 o 
   8  11  12      204.64     1577.38    745.24 o 
  11  11  12      417.36      364.72    154.15 o 
 -21  12  12     1026.41     1483.75    533.36 o 
 -18  12  12     1307.29     1576.19    189.79 o 
 -15  12  12     7916.27     8157.57   1096.44 o 
 -12  12  12    13798.54    13981.77    482.07 o 
  -9  12  12      439.27      510.57    435.21 o 
  -6  12  12     1114.15     1251.34    178.76 o 
  -3  12  12     2421.64     2763.30    388.14 o 
   0  12  12     5414.38     4613.86    402.89 o 
   3  12  12      400.24      389.67     50.21 o 
   6  12  12     3558.73     3445.69    296.67 o 
   9  12  12      371.13      363.11    521.58 o 
 -20  13  12      701.53     1059.19    804.45 o 
 -17  13  12     2417.25     3206.47    682.44 o 
 -14  13  12      561.54     1059.46    563.67 o 
 -11  13  12        2.30      226.63    335.63 o 
  -8  13  12       31.91       59.68     46.60 o 
  -5  13  12     7519.30     7049.90    392.54 o 
  -2  13  12     1014.14      994.91    123.96 o 
   1  13  12     4579.31     4521.19    454.22 o 
   4  13  12      670.97      507.66    366.73 o 
   7  13  12       44.59      281.14    547.84 o 
 -19  14  12        1.76      144.30    416.34 o 
 -16  14  12     6614.52     6326.67    222.34 o 
 -13  14  12     3869.74     3505.81    338.67 o 
 -10  14  12     6201.11     5660.34    329.92 o 
  -7  14  12     1330.29     1599.92    203.55 o 
  -4  14  12     1130.40     1148.99    400.23 o 
  -1  14  12      163.84      181.92     68.83 o 
   2  14  12      435.36      648.51    221.51 o 
   5  14  12       32.90       27.02     69.94 o 
 -21  15  12        1.80       98.88    567.86 o 
 -18  15  12     2130.35     3067.02    896.58 o 
 -15  15  12      376.52      392.82    669.03 o 
 -12  15  12      591.05      526.09    568.21 o 
  -9  15  12     3142.12     3260.65    363.89 o 
  -6  15  12     1179.71     1614.80    460.52 o 
  -3  15  12     1498.45     1494.53     89.16 o 
   0  15  12      435.08      678.83    566.15 o 
   3  15  12     1416.21     1288.05    261.25 o 
   6  15  12       96.92      172.01     56.50 o 
 -20  16  12     2289.19     2145.09    158.04 o 
 -17  16  12       51.01      192.14    343.82 o 
 -14  16  12     1945.96     2424.78    425.26 o 
 -11  16  12      136.10      349.21    238.94 o 
  -8  16  12       15.78      227.06    315.41 o 
  -5  16  12     1125.21     1584.68    456.21 o 
  -2  16  12      110.46      555.99    578.78 o 
   1  16  12     5104.05     5247.86    309.32 o 
   4  16  12      419.18      592.29    211.59 o 
 -19  17  12     2383.07     3015.84    709.16 o 
 -16  17  12     1179.76     1452.62    727.34 o 
 -13  17  12      622.71      821.21    241.77 o 
 -10  17  12      140.59      131.15    505.49 o 
  -7  17  12     1028.12      993.57    184.97 o 
  -4  17  12     1605.88     1383.14    244.70 o 
  -1  17  12     2197.48     2334.42    386.78 o 
   2  17  12       63.79      126.01    343.65 o 
 -18  18  12     1545.09     1472.46    497.02 o 
 -15  18  12      617.01      679.76    257.14 o 
 -12  18  12       65.64      104.19    137.94 o 
  -9  18  12        2.48      105.57    233.60 o 
  -6  18  12       76.19      182.02     82.37 o 
  -3  18  12      155.00      491.17    785.44 o 
   0  18  12      106.29      202.79    266.76 o 
 -17  19  12      251.67      206.09    804.87 o 
 -14  19  12        0.95       33.35     35.62 o 
 -11  19  12      813.45      917.18    206.13 o 
  -8  19  12      238.89      365.74    480.44 o 
  -5  19  12        0.57      134.11    227.16 o 
  -2  19  12     1391.91     1508.67    336.53 o 
 -16  20  12      331.65      418.89    335.53 o 
 -13  20  12       20.65      161.25    374.97 o 
 -10  20  12      220.75      255.17    176.82 o 
  -7  20  12     1045.33     1522.72    335.77 o 
  -4  20  12     3746.87     3189.97     71.65 o 
 -15  21  12      239.12      542.87    464.03 o 
 -12  21  12      709.42      797.32    577.66 o 
  -9  21  12      554.67      843.21    692.85 o 
  -6  21  12      484.05      566.72    122.31 o 
 -11  22  12       93.84      151.60    104.83 o 
  -1   1  13     8757.99     8146.39    308.02 o 
  -3   2  13       32.76      190.72     91.38 o 
   0   2  13     9300.75     9721.34    510.26 o 
  -5   3  13     4278.30     4428.65    613.53 o 
  -2   3  13     1545.98     2203.06    289.90 o 
   1   3  13     1868.16     2226.39    349.46 o 
  -7   4  13     5528.90     7255.26    689.94 o 
  -4   4  13    36387.31    31723.78    611.05 o 
  -1   4  13     3810.00     5349.66    699.74 o 
   2   4  13    15753.69    14115.74    309.07 o 
  -9   5  13      105.81      231.30    176.82 o 
  -6   5  13     1178.66     1284.28    254.55 o 
  -3   5  13     2840.80     3055.30    222.04 o 
   0   5  13     3443.48     3571.66    326.77 o 
   3   5  13    12095.26    11863.90    558.39 o 
 -11   6  13     5907.82     5894.63    423.55 o 
  -8   6  13    10181.54    12405.27    474.33 o 
  -5   6  13     3863.84     5206.22    889.29 o 
  -2   6  13    24957.39    24417.55    452.27 o 
   1   6  13      945.31     1086.87    219.94 o 
   4   6  13     5763.27     7298.65    621.91 o 
 -13   7  13      206.59      243.51    142.70 o 
 -10   7  13     6768.94     6803.45    465.00 o 
  -7   7  13      146.62      642.72    555.98 o 
  -4   7  13      141.40      267.90    330.02 o 
  -1   7  13    10099.97    12440.70    458.74 o 
   2   7  13      285.19     1105.35    670.60 o 
   5   7  13    16388.37    15303.93    983.88 o 
 -15   8  13     1388.91     1653.15    559.05 o 
 -12   8  13    20163.23    20369.13    463.85 o 
  -9   8  13     1699.56     1684.22    400.20 o 
  -6   8  13     1077.52     2035.49    409.82 o 
  -3   8  13     2409.81     2565.21    106.63 o 
   0   8  13    11444.36    11768.51    264.40 o 
   3   8  13      165.00      219.95    598.05 o 
   6   8  13      816.30      882.59    378.92 o 
 -17   9  13       24.37      193.75    750.71 o 
 -14   9  13      385.68      670.00    615.28 o 
 -11   9  13      163.71      870.18    684.72 o 
  -8   9  13    14313.59    13113.81    234.25 o 
  -5   9  13       91.51      382.64    348.00 o 
  -2   9  13      107.70      705.23    316.53 o 
   1   9  13     5825.49     4892.96    433.68 o 
   4   9  13     3908.03     4592.50    454.98 o 
   7   9  13        6.90       20.15    592.08 o 
 -19  10  13      246.01      317.27     65.03 o 
 -16  10  13       66.63      177.56    132.66 o 
 -13  10  13     2459.42     3139.73    505.71 o 
 -10  10  13       76.48      398.88    537.67 o 
  -7  10  13      556.74     1024.80    233.79 o 
  -4  10  13    13543.26    12119.04   1185.67 o 
  -1  10  13     3487.43     3523.72    616.71 o 
   2  10  13     4604.84     4710.95    345.73 o 
   5  10  13        1.88      109.49    474.47 o 
   8  10  13     1645.06     2794.29    726.51 o 
 -21  11  13       27.61      174.99    132.59 o 
 -18  11  13       25.10       22.01     47.11 o 
 -15  11  13       98.25      358.19    318.25 o 
 -12  11  13      560.31      752.64    429.64 o 
  -9  11  13     2725.35     2648.07    224.36 o 
  -6  11  13     7809.53     7501.44    155.94 o 
  -3  11  13     3229.92     3321.14    702.71 o 
   0  11  13      106.30      340.54    200.67 o 
   3  11  13     2799.93     3368.64    430.36 o 
   6  11  13      426.55     1098.96    260.94 o 
   9  11  13       33.33       95.96    500.49 o 
 -20  12  13      691.05     1388.12    559.94 o 
 -17  12  13      190.09      345.35     62.00 o 
 -14  12  13     5567.78     4970.82    420.23 o 
 -11  12  13       30.36      157.58     82.91 o 
  -8  12  13     2827.67     3379.41    450.53 o 
  -5  12  13     1490.55     1635.97    277.91 o 
  -2  12  13     5704.10     5170.34    197.03 o 
   1  12  13      295.35      355.61    199.23 o 
   4  12  13     1115.42     1988.66    393.37 o 
   7  12  13       93.34      202.63    288.98 o 
 -19  13  13       31.58      121.38    154.81 o 
 -16  13  13     1222.59     1241.45    578.52 o 
 -13  13  13     1923.84     1850.96     69.68 o 
 -10  13  13      293.22      448.88    232.74 o 
  -7  13  13      294.26      271.56    255.57 o 
  -4  13  13       98.19      370.64    417.02 o 
  -1  13  13       43.40      334.26    270.75 o 
   2  13  13       50.38      267.94    477.63 o 
   5  13  13        2.09      283.54    626.82 o 
   8  13  13     1010.34     1612.89    506.31 o 
 -18  14  13     5796.00     5804.12    654.91 o 
 -15  14  13     1432.63     1319.65    350.38 o 
 -12  14  13    10386.28    10620.28    704.95 o 
  -9  14  13       26.45      103.73    199.59 o 
  -6  14  13       40.26       66.51    159.83 o 
  -3  14  13      880.75     1920.31    430.38 o 
   0  14  13     2692.39     3005.84    531.05 o 
   3  14  13       85.06      315.36    406.56 o 
   6  14  13     4050.12     4309.31    682.49 o 
 -20  15  13       83.66      147.44    107.54 o 
 -17  15  13     1362.52     2122.08    700.45 o 
 -14  15  13      412.66      428.36    177.21 o 
 -11  15  13     7826.07     9635.05    432.35 o 
  -8  15  13       15.02      115.28    140.28 o 
  -5  15  13     1311.80     1192.05     67.94 o 
  -2  15  13     2906.23     2719.81    408.40 o 
   1  15  13      154.09      239.82    155.11 o 
   4  15  13      131.22      193.23    430.02 o 
 -19  16  13      353.43     1369.59    561.93 o 
 -16  16  13     1859.46     1969.27    219.49 o 
 -13  16  13      938.71     2000.33    800.22 o 
 -10  16  13     2869.50     3003.44    209.67 o 
  -7  16  13     2744.63     2974.95    251.99 o 
  -4  16  13     5231.98     5273.81    280.17 o 
  -1  16  13     2229.17     2611.90    219.90 o 
   2  16  13      535.03      721.60    377.97 o 
 -18  17  13      230.74      316.86    472.07 o 
 -15  17  13      288.72      546.86    728.94 o 
 -12  17  13     1712.06     1753.08    619.53 o 
  -9  17  13        1.65      138.49    173.47 o 
  -6  17  13     1339.14     1246.45     44.61 o 
  -3  17  13      386.93      850.83    153.28 o 
   0  17  13       35.61      155.99    159.83 o 
 -17  18  13       34.07      178.86    166.17 o 
 -14  18  13      957.26     1091.33    103.13 o 
 -11  18  13      120.22      296.91    697.12 o 
  -8  18  13       14.48      130.14    206.20 o 
  -5  18  13       16.20       87.26    229.74 o 
  -2  18  13      359.67      335.63    442.25 o 
 -16  19  13      370.47      370.18    153.28 o 
 -13  19  13       15.22      188.96    198.42 o 
 -10  19  13      503.77      415.81    562.55 o 
  -7  19  13       50.47      199.08    249.88 o 
  -4  19  13      993.29     1459.63    337.67 o 
 -15  20  13      198.33      558.57    410.32 o 
 -12  20  13      228.64      382.88    451.28 o 
  -9  20  13      315.87      689.95    254.89 o 
  -6  20  13     1035.12     1644.74    509.34 o 
 -11  21  13     2074.95     2602.24    698.07 o 
  -8  21  13      379.06      783.94    227.82 o 
   0   1  14     3216.00     3434.17    230.41 o 
  -2   2  14      547.33      981.14    219.24 o 
   1   2  14     1200.11     2265.86    453.54 o 
  -4   3  14       16.94      206.94    217.99 o 
  -1   3  14    14693.36    15404.72    479.23 o 
   2   3  14     3517.26     3875.77    343.73 o 
  -6   4  14       59.32       55.79    312.87 o 
  -3   4  14      277.76      376.99    242.49 o 
   0   4  14    22215.67    19350.88    533.69 o 
   3   4  14     2946.42     3775.00    784.64 o 
  -8   5  14      137.93      525.89    352.70 o 
  -5   5  14     5119.14     5426.76     98.38 o 
  -2   5  14      617.48      692.94    213.56 o 
   1   5  14      179.98      194.58    175.05 o 
   4   5  14     8154.67     7786.42    209.01 o 
 -10   6  14     9633.58    11996.87    718.18 o 
  -7   6  14      470.61      722.82    169.56 o 
  -4   6  14    44556.00    40165.25   1034.30 o 
  -1   6  14    14456.41    16611.08    575.43 o 
   2   6  14     5422.71     4819.23    529.33 o 
   5   6  14      507.73      426.11    103.22 o 
 -12   7  14      421.83      676.43    340.63 o 
  -9   7  14       20.30      321.64    415.99 o 
  -6   7  14     1350.56     1374.25    154.55 o 
  -3   7  14     6817.18     6207.05    307.56 o 
   0   7  14     2748.72     2819.09    267.21 o 
   3   7  14    27795.73    28464.05    935.76 o 
   6   7  14     1244.22     1668.94    338.35 o 
 -14   8  14     2771.04     2647.74    160.56 o 
 -11   8  14     1661.15     1708.54    260.94 o 
  -8   8  14     5139.46     5781.66    497.93 o 
  -5   8  14     3007.17     2361.08    212.95 o 
  -2   8  14     3669.33     3662.82    312.50 o 
   1   8  14      915.33     1236.45    669.26 o 
   4   8  14     3016.31     2906.65    427.64 o 
   7   8  14       12.98       44.24    176.26 o 
 -16   9  14        6.00      187.49    517.39 o 
 -13   9  14     1406.22     1569.64    516.76 o 
 -10   9  14      100.46      102.85    140.58 o 
  -7   9  14       72.88      218.31    449.67 o 
  -4   9  14     7331.00     7318.31    361.55 o 
  -1   9  14        7.75      220.47    219.38 o 
   2   9  14     4272.97     4467.03    261.19 o 
   5   9  14      871.40     1131.66    442.15 o 
   8   9  14       57.53      475.26    247.64 o 
 -18  10  14     1512.49     2684.52    728.84 o 
 -15  10  14      363.34      741.21    227.82 o 
 -12  10  14      713.03     1428.50    507.10 o 
  -9  10  14     8405.02     8203.05    307.05 o 
  -6  10  14      251.21      934.27    203.23 o 
  -3  10  14     2693.36     2893.86    311.38 o 
   0  10  14    11202.87    10647.93    724.71 o 
   3  10  14     2292.43     2357.63    208.17 o 
   6  10  14      994.36     2046.50    521.29 o 
   9  10  14      589.28     1096.46    526.04 o 
 -20  11  14       62.39       93.48    137.46 o 
 -17  11  14      205.02      416.68    319.07 o 
 -14  11  14      276.48      275.11    176.71 o 
 -11  11  14     4512.85     4156.63    337.56 o 
  -8  11  14       87.76      114.72    193.66 o 
  -5  11  14     2410.15     2479.67    229.72 o 
  -2  11  14    12643.19    11334.94   1101.61 o 
   1  11  14     2098.93     2162.13    363.98 o 
   4  11  14      180.57      198.71     59.88 o 
   7  11  14       40.30      106.08    617.00 o 
 -19  12  14      985.86     1077.12     70.72 o 
 -16  12  14     1532.49     2449.80    604.51 o 
 -13  12  14     1727.88     1623.33    166.53 o 
 -10  12  14      248.56      846.10    263.01 o 
  -7  12  14      674.61      788.62    298.71 o 
  -4  12  14     5177.62     4941.90    361.81 o 
  -1  12  14      238.71      588.65    199.46 o 
   2  12  14      103.53      426.75    486.79 o 
   5  12  14     2070.59     2382.98    244.89 o 
   8  12  14     4761.39     4286.58    582.62 o 
 -18  13  14      338.69      387.74    135.38 o 
 -15  13  14     1606.86     2089.60    289.63 o 
 -12  13  14      552.06      608.72    187.88 o 
  -9  13  14     3059.31     3641.23    531.07 o 
  -6  13  14     2580.17     3313.84    367.67 o 
  -3  13  14      709.14      849.38    272.51 o 
   0  13  14      427.73      607.38    131.10 o 
   3  13  14        9.41       39.46     87.81 o 
   6  13  14      502.72      959.92    334.96 o 
 -17  14  14      536.67     1447.16    660.06 o 
 -14  14  14     3333.62     3041.89    295.75 o 
 -11  14  14      629.97      440.13    519.89 o 
  -8  14  14    22611.38    21399.68   1434.31 o 
  -5  14  14      101.65      295.31    802.71 o 
  -2  14  14    10466.49     9840.77   1402.23 o 
   1  14  14      271.99      311.01    107.11 o 
   4  14  14     1364.70     1196.28    132.67 o 
 -19  15  14      159.97      215.91    110.30 o 
 -16  15  14     1495.03     1558.91    268.35 o 
 -13  15  14      165.36      141.67     47.10 o 
 -10  15  14      687.77      969.56    669.17 o 
  -7  15  14      312.59      626.19    175.77 o 
  -4  15  14       18.50      225.03    125.65 o 
  -1  15  14       24.21      319.76    306.82 o 
   2  15  14       41.19      256.31    480.43 o 
 -18  16  14     1343.71     2072.23    442.67 o 
 -15  16  14     2991.45     3443.86    924.17 o 
 -12  16  14     4069.30     3607.85    205.68 o 
  -9  16  14      456.81      709.04    169.00 o 
  -6  16  14      203.71      916.28    262.34 o 
  -3  16  14       80.04      140.20     94.99 o 
   0  16  14      480.58      836.12    380.90 o 
 -17  17  14      223.35      261.78    193.97 o 
 -14  17  14      275.63      491.44    856.13 o 
 -11  17  14       56.76      205.54    310.76 o 
  -8  17  14        2.30      128.38    386.03 o 
  -5  17  14      831.07      905.07    216.47 o 
  -2  17  14     1278.06     1131.91    513.71 o 
   1  17  14      255.44      358.24    226.01 o 
 -16  18  14     1423.60     1335.47    257.72 o 
 -13  18  14        3.06      201.49    466.33 o 
 -10  18  14      905.64     1301.00    360.99 o 
  -7  18  14      235.02      269.32     77.46 o 
  -4  18  14     1797.01     1963.66    245.94 o 
  -1  18  14      369.86      402.92    101.38 o 
 -15  19  14       20.76       17.85    259.39 o 
 -12  19  14      772.00     1076.64    455.56 o 
  -9  19  14      122.87      184.70    204.11 o 
  -6  19  14      146.40      195.34     53.10 o 
 -11  20  14      477.40     1143.42    301.75 o 
  -8  20  14     2567.41     2138.91    233.98 o 
   0   0  15      785.75     2296.82   1603.53 o 
   1   1  15       55.94      363.39    327.88 o 
  -1   2  15      477.83      575.74    358.04 o 
   2   2  15      340.92      445.06    127.48 o 
  -3   3  15       41.48      287.35    337.49 o 
   0   3  15     1280.25     1640.01    206.94 o 
   3   3  15     1094.54     1219.99    461.30 o 
  -5   4  15       31.61      193.41    103.00 o 
  -2   4  15     9000.53    11310.45    482.57 o 
   1   4  15     5910.18     6361.68    868.77 o 
   4   4  15       26.27      697.25    698.22 o 
  -7   5  15     3850.12     3960.89    307.92 o 
  -4   5  15      243.36      513.98    378.45 o 
  -1   5  15      800.48      872.05    126.68 o 
   2   5  15     3919.57     4679.16    778.23 o 
   5   5  15     6106.34     5754.14    282.47 o 
  -9   6  15     1272.23     1181.39    173.42 o 
  -6   6  15     1660.20     1727.90    295.08 o 
  -3   6  15      429.35      631.87    413.89 o 
   0   6  15     3394.82     5122.90    818.64 o 
   3   6  15     4250.29     4546.67    321.63 o 
   6   6  15    22925.32    19877.21    180.52 o 
 -11   7  15     1459.06     2098.07    679.35 o 
  -8   7  15       10.10      388.20    892.06 o 
  -5   7  15       14.94      127.29    137.38 o 
  -2   7  15    11255.75    10447.12    406.23 o 
   1   7  15     1450.64     1490.48    390.43 o 
   4   7  15     2738.50     2618.45     78.71 o 
   7   7  15     2484.48     2510.58    779.71 o 
 -13   8  15     1623.83     2572.44    618.88 o 
 -10   8  15      615.13     1202.71    262.01 o 
  -7   8  15      825.20     1496.45    404.15 o 
  -4   8  15     1268.32     1953.57    474.65 o 
  -1   8  15     4985.90     4814.53    331.06 o 
   2   8  15      901.16     1099.62    682.95 o 
   5   8  15        1.04        0.84     47.01 o 
   8   8  15     3494.50     3365.44    276.15 o 
 -15   9  15       10.29       77.52    171.19 o 
 -12   9  15       91.40      202.47    790.38 o 
  -9   9  15       76.65       98.00    238.33 o 
  -6   9  15      141.95      284.85    310.36 o 
  -3   9  15      954.52     1061.88    171.45 o 
   0   9  15      246.75      541.28    239.25 o 
   3   9  15     3573.00     3490.47    540.51 o 
   6   9  15      103.81      315.63    510.94 o 
   9   9  15      588.15      878.88    528.73 o 
 -17  10  15      231.14      232.98    167.47 o 
 -14  10  15     4894.17     4633.03    713.50 o 
 -11  10  15      141.10      156.52    416.93 o 
  -8  10  15     6904.02     6211.16    299.39 o 
  -5  10  15        2.78       21.75     76.11 o 
  -2  10  15     4847.61     4208.24    221.74 o 
   1  10  15      296.89      446.81    421.11 o 
   4  10  15       51.29      258.28    351.54 o 
   7  10  15      530.01      591.40    174.98 o 
 -19  11  15      494.51      596.16    136.51 o 
 -16  11  15       16.37      129.65    443.83 o 
 -13  11  15      839.01     1172.63    672.96 o 
 -10  11  15     4958.39     5398.44    515.40 o 
  -7  11  15      280.88     1198.13    397.79 o 
  -4  11  15      150.85      281.16    384.42 o 
  -1  11  15     5868.35     5689.51    535.89 o 
   2  11  15      391.76      407.48    578.41 o 
   5  11  15        3.41       23.00     96.58 o 
   8  11  15       65.34      440.94   1045.30 o 
 -18  12  15      288.02      707.45    172.31 o 
 -15  12  15     3039.55     3333.03    436.16 o 
 -12  12  15       19.72     1127.22    470.17 o 
  -9  12  15     1210.87     1979.12    433.11 o 
  -6  12  15       76.88      143.58    124.35 o 
  -3  12  15       17.46       25.53     46.60 o 
   0  12  15     6958.90     7605.75   1221.70 o 
   3  12  15     1306.99     1428.22    470.31 o 
   6  12  15     2070.25     2530.25    862.10 o 
 -17  13  15       46.79      347.68    512.83 o 
 -14  13  15      522.19      533.41     67.99 o 
 -11  13  15      259.32      329.63    138.15 o 
  -8  13  15       24.98      193.31    142.30 o 
  -5  13  15        2.32      131.59    295.64 o 
  -2  13  15     6590.89     6514.11    329.19 o 
   1  13  15      249.56      326.41    220.13 o 
   4  13  15     1421.66     1701.38    301.53 o 
 -16  14  15     1330.50     2153.30    787.19 o 
 -13  14  15      249.42      607.53    138.75 o 
 -10  14  15     7817.22     7942.49   1451.73 o 
  -7  14  15      148.01      904.84    383.45 o 
  -4  14  15    12825.04    12969.69    531.97 o 
  -1  14  15     1186.47     1088.13    242.04 o 
   2  14  15      228.22      686.97    317.58 o 
 -15  15  15      158.45      121.95    135.85 o 
 -12  15  15      946.49     1075.06    137.12 o 
  -9  15  15        4.37      169.72    343.52 o 
  -6  15  15     1438.09     1458.14    419.03 o 
  -3  15  15       67.07       60.77     36.77 o 
   0  15  15       84.73      379.73    261.77 o 
 -17  16  15      217.46      283.14    211.17 o 
 -14  16  15      329.20     1007.80    445.00 o 
 -11  16  15      384.30      402.51    465.39 o 
  -8  16  15     7891.33    10513.28    744.72 o 
  -5  16  15     2636.98     2714.50    582.09 o 
  -2  16  15      236.82      675.39    373.45 o 
   1  16  15      176.77      421.01    607.07 o 
 -16  17  15      177.07      227.51    256.42 o 
 -13  17  15     1246.60     1969.24    332.89 o 
 -10  17  15     1867.47     2208.17    282.29 o 
  -7  17  15     2012.95     2356.93    380.88 o 
  -4  17  15      381.10      401.06     67.02 o 
  -1  17  15      710.70      609.70     62.67 o 
 -12  18  15     1212.52     1381.22    283.62 o 
  -9  18  15      289.82      429.26    176.33 o 
  -6  18  15       49.50      580.03    244.79 o 
 -11  19  15      101.85      180.49    563.24 o 
  -8  19  15       55.21       68.64    632.29 o 
  -1   1  16     2763.22     2694.76    351.43 o 
  -3   2  16     2855.59     3163.29    665.85 o 
   0   2  16    16541.73    15008.44    225.99 o 
  -5   3  16     2639.14     2313.32    151.81 o 
  -2   3  16     1135.48     1228.04     37.14 o 
   1   3  16      323.35      340.13     44.65 o 
  -7   4  16     1114.41     1102.44     99.72 o 
  -4   4  16     1426.70     1682.77    286.44 o 
  -1   4  16       33.91      416.37    279.82 o 
   2   4  16      267.97     1142.89    786.54 o 
  -9   5  16       11.15      147.87     89.15 o 
  -6   5  16     8568.76     9220.18    587.64 o 
  -3   5  16     1272.31     1253.16     71.63 o 
   0   5  16     8066.57     8174.49    284.91 o 
   3   5  16     1432.48     1819.24    888.32 o 
 -11   6  16       27.03      827.53    536.85 o 
  -8   6  16      595.74      988.68    153.13 o 
  -5   6  16      514.46      444.01    539.91 o 
  -2   6  16     3876.69     3380.73    129.15 o 
   1   6  16     1532.62     1659.75    540.31 o 
   4   6  16     5777.28     5431.18    385.09 o 
 -13   7  16       11.52      157.36    371.03 o 
 -10   7  16      765.60     1039.14    315.83 o 
  -7   7  16     2413.18     3020.63    304.51 o 
  -4   7  16     1506.54     1787.81    266.36 o 
  -1   7  16     9349.93     8650.19    312.24 o 
   2   7  16       42.52      431.45    775.75 o 
   5   7  16      439.18      465.34    166.60 o 
 -15   8  16       34.63      734.63    255.94 o 
 -12   8  16     8303.02     9365.05   1251.36 o 
  -9   8  16     1263.01     1734.41    364.14 o 
  -6   8  16     4828.12     5435.14    313.77 o 
  -3   8  16      428.44     1226.63    433.84 o 
   0   8  16     2526.68     2361.19    253.15 o 
   3   8  16       42.97      452.66   1131.37 o 
   6   8  16     9588.53     8483.41    478.67 o 
 -17   9  16     2170.25     2287.54    294.55 o 
 -14   9  16      262.23      321.95    323.91 o 
 -11   9  16      488.62      611.16   1011.34 o 
  -8   9  16       11.08      258.57    427.01 o 
  -5   9  16      152.98      376.59    561.13 o 
  -2   9  16      532.92      882.15    279.72 o 
   1   9  16     1278.34     2606.89    873.96 o 
   4   9  16      131.32      445.39    204.84 o 
   7   9  16      663.98      658.62    137.12 o 
 -16  10  16     3865.64     3571.36    731.04 o 
 -13  10  16     1557.21     1634.13    280.70 o 
 -10  10  16     2205.67     2498.52    402.54 o 
  -7  10  16     1207.84     1839.28    662.54 o 
  -4  10  16      658.17     1518.84    524.77 o 
  -1  10  16       71.60      196.60    689.65 o 
   2  10  16     2753.97     3025.93    612.67 o 
   5  10  16       55.45      112.72    135.17 o 
 -15  11  16      368.61      715.16    920.98 o 
 -12  11  16      165.23      627.45    841.05 o 
  -9  11  16     1233.55     1449.89    180.73 o 
  -6  11  16      249.35      402.79     69.98 o 
  -3  11  16      429.99      631.29    365.99 o 
   0  11  16      521.60     1453.90    779.37 o 
   3  11  16       84.64       88.13    429.14 o 
   6  11  16       47.78      306.69    414.64 o 
 -17  12  16       16.53      123.36    957.03 o 
 -14  12  16       16.63      167.25    244.67 o 
 -11  12  16       56.44      215.19    306.82 o 
  -8  12  16     5324.97     5390.56    332.41 o 
  -5  12  16       92.42      501.25    258.79 o 
  -2  12  16     1676.90     2718.19    581.97 o 
   1  12  16      273.04      302.03     69.02 o 
   4  12  16     2449.84     3016.89    342.65 o 
 -16  13  16      118.76      328.68    429.45 o 
 -13  13  16       96.88       91.23    150.51 o 
 -10  13  16        1.71       21.11    178.44 o 
  -7  13  16     2292.86     2400.97    227.20 o 
  -4  13  16       93.13      637.27    329.41 o 
  -1  13  16     1325.68     1556.80    231.33 o 
   2  13  16     2396.29     2183.86    209.01 o 
 -15  14  16      239.19      340.55    469.84 o 
 -12  14  16     1557.34     2523.28    548.86 o 
  -9  14  16       17.43      461.99    232.38 o 
  -6  14  16     2132.26     1880.14    547.69 o 
  -3  14  16     1018.99     1622.80    293.82 o 
   0  14  16     1061.28     1942.65    492.84 o 
 -14  15  16       26.71       34.65    370.43 o 
 -11  15  16        0.66       59.19    133.90 o 
  -8  15  16     3011.15     2709.88    408.80 o 
  -5  15  16      128.81      223.62    569.53 o 
  -2  15  16        6.80      380.13    352.96 o 
   1  15  16       94.53      160.79    107.95 o 
 -13  16  16     1730.52     1623.67    160.89 o 
 -10  16  16     5465.53     5182.79    527.37 o 
  -7  16  16      171.26      365.55    170.06 o 
  -4  16  16     3425.55     3217.18    243.51 o 
  -1  16  16       30.83      149.67    364.08 o 
 -12  17  16       96.99      140.85    123.26 o 
  -9  17  16      637.20     1356.22    620.27 o 
  -6  17  16        1.31      433.98    513.53 o 
   0   1  17     1308.28     1741.89    391.45 o 
  -2   2  17    10850.22    10312.50   1324.42 o 
   1   2  17     7191.01     6505.08    172.90 o 
  -4   3  17      757.00     1201.18    240.81 o 
  -1   3  17       34.93      123.73    222.63 o 
   2   3  17      122.96      157.27     98.95 o 
  -6   4  17      315.01      491.18    146.16 o 
  -3   4  17        2.86      112.81    166.87 o 
   0   4  17     3251.94     3395.77    395.73 o 
   3   4  17      325.77      575.37    727.16 o 
  -8   5  17     1203.67     1100.68     59.61 o 
  -5   5  17       70.70      183.62    136.98 o 
  -2   5  17     5715.13     5250.45    241.18 o 
   1   5  17     1446.21     1571.81    192.87 o 
   4   5  17      689.71      648.89    359.52 o 
 -10   6  17     3397.54     3659.56    589.60 o 
  -7   6  17     5770.61     5644.92    146.63 o 
  -4   6  17      166.34     1026.93    463.68 o 
  -1   6  17     3207.45     3290.84    638.95 o 
   2   6  17      835.05     1467.35    814.26 o 
   5   6  17     3480.21     3493.94    313.67 o 
 -12   7  17        1.18        2.77    259.09 o 
  -9   7  17       72.37      100.39    901.11 o 
  -6   7  17     1043.99     1115.22    200.16 o 
  -3   7  17     1369.95     1494.73    171.27 o 
   0   7  17     6078.77     6213.08    391.99 o 
   3   7  17      664.24      689.76    219.01 o 
   6   7  17     1742.97     1937.44    191.18 o 
 -14   8  17     2829.52     3427.55    547.85 o 
 -11   8  17     1075.34     1016.57    405.29 o 
  -8   8  17     4181.10     3787.75    136.59 o 
  -5   8  17     4514.32     3898.47    193.48 o 
  -2   8  17     1441.85     1316.14     91.97 o 
   1   8  17      865.30      886.19    308.33 o 
   4   8  17     1008.37     2342.19    988.14 o 
   7   8  17        0.33       56.57    475.07 o 
 -16   9  17      115.43      299.52    372.09 o 
 -13   9  17       52.63       58.56     37.13 o 
 -10   9  17      110.48      501.94    567.55 o 
  -7   9  17       28.90      104.05    480.94 o 
  -4   9  17      220.89      231.63     68.80 o 
  -1   9  17      325.85      320.87    292.38 o 
   2   9  17      727.55      586.91    497.85 o 
   5   9  17       33.75       37.73    315.49 o 
 -15  10  17     1131.62     2364.50    664.43 o 
 -12  10  17      348.47      548.79    502.06 o 
  -9  10  17      258.05      330.92    103.20 o 
  -6  10  17       13.97      130.44    551.18 o 
  -3  10  17      305.67      825.56    986.09 o 
   0  10  17     1364.48     1522.99    336.91 o 
   3  10  17        7.58      168.64    714.15 o 
   6  10  17       58.37      167.88    249.58 o 
 -14  11  17     1336.60     2386.13    818.08 o 
 -11  11  17     1077.44     1944.82    588.24 o 
  -8  11  17       79.77      229.97    274.61 o 
  -5  11  17      483.17      446.91     69.30 o 
  -2  11  17      495.55      789.68    899.67 o 
   1  11  17     3218.04     3360.18    346.99 o 
   4  11  17       17.61      304.83    259.99 o 
 -13  12  17      123.51      310.04     80.86 o 
 -10  12  17     2834.32     3490.43    461.15 o 
  -7  12  17     1619.77     2107.56    664.34 o 
  -4  12  17      801.61     1045.93    602.05 o 
  -1  12  17      443.60      691.50    748.41 o 
   2  12  17      587.24      986.35    381.14 o 
 -15  13  17      439.80      482.78    508.06 o 
 -12  13  17      569.44      989.03    794.21 o 
  -9  13  17        6.66      221.64    557.94 o 
  -6  13  17      463.23      678.57    443.52 o 
  -3  13  17      137.98      200.57    106.59 o 
   0  13  17     2434.29     2687.59    650.62 o 
 -14  14  17      604.70     1297.05    461.44 o 
 -11  14  17      572.13      833.62    202.87 o 
  -8  14  17     1768.11     1581.47    184.17 o 
  -5  14  17     1759.73     2079.24    240.00 o 
  -2  14  17      394.24     1344.30    443.99 o 
 -13  15  17        1.03       23.38     52.20 o 
 -10  15  17      398.50      357.29    176.03 o 
  -7  15  17       52.64      407.38    409.99 o 
  -4  15  17      287.02      268.22    119.98 o 
  -9  16  17      128.89      319.06    209.91 o 
  -6  16  17     3179.47     2974.51    225.74 o 
   0   0  18     7649.04     8196.88    311.27 o 
   1   1  18     6627.66     6501.11    672.54 o 
  -1   2  18      534.14      919.79    804.87 o 
   2   2  18     1521.24     1206.70    483.43 o 
  -3   3  18     3612.41     3405.23    399.06 o 
   0   3  18        2.29      112.17    120.26 o 
   3   3  18     1281.08     2010.11    429.33 o 
  -5   4  18       13.02      119.30     93.05 o 
  -2   4  18     4188.72     3951.15    374.37 o 
   1   4  18     1440.54     1373.85    364.28 o 
   4   4  18     1280.80     1256.22    449.81 o 
  -7   5  18      741.14     1082.66    207.25 o 
  -4   5  18      107.28      105.94    715.58 o 
  -1   5  18      384.42      513.26    241.97 o 
   2   5  18     1023.63     2029.89    652.25 o 
   5   5  18        1.05       41.09    540.19 o 
  -9   6  18      136.43      125.01    193.88 o 
  -6   6  18     4846.25     4261.66    393.04 o 
  -3   6  18     2813.23     2919.08    425.82 o 
   0   6  18     2160.00     2308.97    273.93 o 
   3   6  18      124.58      158.09     62.83 o 
   6   6  18      125.15      523.67    417.06 o 
 -11   7  18      343.76      578.74    590.51 o 
  -8   7  18     2284.65     2420.26    934.22 o 
  -5   7  18      202.63      255.56     70.09 o 
  -2   7  18     4832.50     4249.25    237.42 o 
   1   7  18       37.57      201.73    173.80 o 
   4   7  18     3499.81     3451.27    414.39 o 
   7   7  18      281.34      315.63    437.44 o 
 -13   8  18     2505.86     2537.86    740.26 o 
 -10   8  18     1869.20     2090.24    207.81 o 
  -7   8  18     3472.90     3205.82    148.86 o 
  -4   8  18     3976.31     3655.78    139.60 o 
  -1   8  18      411.90      545.01    272.92 o 
   2   8  18      790.77     1327.85    399.24 o 
   5   8  18       75.46      295.99    200.15 o 
 -12   9  18       62.37       84.89    365.72 o 
  -9   9  18      209.21      452.66    800.24 o 
  -6   9  18      121.91      427.82    432.78 o 
  -3   9  18      704.60      952.67    689.46 o 
   0   9  18      626.78      703.96    110.49 o 
   3   9  18      186.29      202.31    107.94 o 
 -14  10  18      183.52      950.65    583.78 o 
 -11  10  18      481.60      668.43    363.81 o 
  -8  10  18     5807.38     8831.21    974.35 o 
  -5  10  18     1009.80      928.47    261.55 o 
  -2  10  18      465.04     1254.79    525.28 o 
   1  10  18      228.99      326.84    222.22 o 
   4  10  18      133.47      241.63    750.86 o 
 -13  11  18      174.01      313.76    139.46 o 
 -10  11  18      842.48      719.96    262.56 o 
  -7  11  18     4308.70     4373.80    257.33 o 
  -4  11  18      142.44      334.67    682.99 o 
  -1  11  18     1021.53     1469.22    225.92 o 
   2  11  18      708.05      703.25    375.61 o 
 -12  12  18      130.62      210.63    845.49 o 
  -9  12  18      826.22     1198.19    503.95 o 
  -6  12  18       32.42      520.32    389.66 o 
  -3  12  18      346.48      536.72    508.73 o 
   0  12  18     1268.02     1729.37    302.18 o 
 -11  13  18       29.44       32.36    195.31 o 
  -8  13  18      122.16      152.08    473.15 o 
  -5  13  18      988.25      927.06    380.97 o 
  -2  13  18      130.29      454.40    629.72 o 
 -10  14  18      235.51      996.30    424.00 o 
  -7  14  18        8.14      162.67    351.34 o 
  -4  14  18     2539.17     2543.54    298.48 o 
  -1   1  19     1094.56     1667.74    589.45 o 
  -3   2  19      346.31      937.81    238.92 o 
   0   2  19     4572.69     4947.00    733.38 o 
  -5   3  19      488.65      505.18    667.49 o 
  -2   3  19      101.76      179.69    132.06 o 
   1   3  19     2238.07     2865.40    781.60 o 
  -7   4  19      974.55      906.64     70.65 o 
  -4   4  19      842.94     1493.95    428.26 o 
  -1   4  19       90.94       70.74   1462.04 o 
   2   4  19     1913.62     1533.29    309.74 o 
  -9   5  19     4394.59     4326.15    305.25 o 
  -6   5  19       44.90      308.88    277.26 o 
  -3   5  19        7.61      316.26    463.30 o 
   0   5  19     4326.61     4263.13    312.46 o 
   3   5  19      191.70      178.78    122.62 o 
 -11   6  19       24.60      474.26    771.94 o 
  -8   6  19     4590.67     4085.14    146.20 o 
  -5   6  19      313.26      274.74    915.40 o 
  -2   6  19     3898.18     3788.00    289.03 o 
   1   6  19       33.55       31.36     37.56 o 
   4   6  19     1573.94     2393.78    739.82 o 
 -10   7  19      407.38      636.07    608.80 o 
  -7   7  19        9.27      297.53   1144.50 o 
  -4   7  19        3.02      361.75    413.90 o 
  -1   7  19        1.94      180.73    295.68 o 
   2   7  19      142.17      436.25    226.77 o 
   5   7  19      705.60      949.67    533.57 o 
 -12   8  19      201.13      859.34    550.54 o 
  -9   8  19      155.09      270.13     89.74 o 
  -6   8  19     3998.64     3657.43    360.47 o 
  -3   8  19      509.38      921.31    401.19 o 
   0   8  19     2001.49     1889.32    662.82 o 
   3   8  19      137.53      273.44    557.83 o 
 -11   9  19      128.44      174.37    518.14 o 
  -8   9  19      301.11      410.31    238.84 o 
  -5   9  19      442.63      544.24    332.65 o 
  -2   9  19      186.93      593.31    693.49 o 
   1   9  19      132.29      311.77    559.16 o 
 -10  10  19      775.03      771.14    165.07 o 
  -7  10  19        2.55      268.04    405.02 o 
  -4  10  19     1198.33     1938.42    497.84 o 
  -1  10  19      183.45      197.19    122.62 o 
   2  10  19      703.81     1450.30    261.84 o 
  -9  11  19      119.41      112.82    281.68 o 
  -6  11  19        9.34       51.19     68.07 o 
  -3  11  19      894.31     1070.20    883.73 o 
   0  11  19      216.18      381.93    733.97 o 
  -8  12  19      776.22      590.48    214.32 o 
  -5  12  19       80.30       83.69    207.05 o 
  -2  12  19     2788.26     2620.38    305.19 o 
   0   1  20     2105.30     2765.94    537.45 o 
  -2   2  20     4387.71     4341.68    610.34 o 
   1   2  20        6.31       98.85    868.32 o 
  -4   3  20        3.04        7.11     37.69 o 
  -1   3  20      535.32      582.02    228.74 o 
   2   3  20      178.82      434.00    336.20 o 
  -6   4  20      630.37      665.77     68.39 o 
  -3   4  20      300.63     1239.05   1043.04 o 
   0   4  20      313.29      749.89    141.49 o 
   3   4  20      585.81      793.30    543.20 o 
  -8   5  20     1058.86     1492.84    680.79 o 
  -5   5  20     3932.61     4008.90    788.71 o 
  -2   5  20      619.58      949.67    675.22 o 
   1   5  20     1223.22     1536.72    435.64 o 
   4   5  20      499.49     2023.28   1233.91 o 
 -10   6  20      507.33     1618.77    681.74 o 
  -7   6  20       53.24      118.39    167.43 o 
  -4   6  20     1058.71     1058.27    174.39 o 
  -1   6  20      284.00      278.26     37.73 o 
   2   6  20      795.34     1769.89    766.90 o 
  -9   7  20       68.31       75.27   1231.49 o 
  -6   7  20       10.44      233.37    677.27 o 
  -3   7  20      140.30      362.14    857.08 o 
   0   7  20     1092.01     1885.76    662.00 o 
   3   7  20     1089.72      987.34    160.35 o 
  -8   8  20     1409.50     1949.03    423.34 o 
  -5   8  20      209.60      213.68    136.75 o 
  -2   8  20      617.84     1367.10    434.65 o 
   1   8  20     3587.90     3471.60    345.74 o 
  -7   9  20      267.39      476.98    537.83 o 
  -4   9  20     2599.94     2459.55    422.97 o 
  -1   9  20      894.84     1153.91    458.38 o 
  -6  10  20     1133.70      987.27    448.05 o 
  -3  10  20      575.87      636.24    172.73 o 
   0   0  21     4574.66     4669.11    603.68 o 
   1   1  21        1.08      176.15    458.06 o 
  -1   2  21        3.18      150.08    296.79 o 
   2   2  21     1126.22     2409.31   1293.91 o 
  -3   3  21      855.54     1215.85    804.51 o 
   0   3  21      270.80      248.46     73.01 o 
   3   3  21      126.18      169.79   1848.78 o 
  -5   4  21      739.38      716.87    103.76 o 
  -2   4  21      533.11     1087.56    263.49 o 
   1   4  21       12.13      235.81   1424.31 o 
  -4   5  21       45.58       34.31    366.04 o 
  -1   5  21      535.98      864.78    688.81 o 
  -3   6  21      266.79      575.78    801.77 o 
                                                 
